# Supplementary material for: Transcriptomic and neurochemical analysis of the stellate ganglia in mice highlights sex differences
Source: Sci Rep. 2018 Jun 12;8:8963. doi: 10.1038/s41598-018-27306-3 (PMC5997635; doi:10.1038/s41598-018-27306-3)
Supplement: Supplementary file 2 — Supplementary Dataset [file 41598_2018_27306_MOESM2_ESM.xlsx]

## Sheet: Contents
Supplementary Data
Transcriptomic and neurochemical analysis of the stellate ganglia in mice highlights sex differences
Bayles RG, Olivas A, Denfeld Q, Woodward WR, Fei SS, Gao L, Habecker BA
Sheet title
Description
Sheet 1 Expression Data
Contains gene identities, raw count expression data, normalised CPM expression data, statistics for comparing male and female mice
Sheet 2 Top 100 F v M
Highlights the 100 most highly expressed genes in both sexes side by side for comparison
Sheet 3 Ernsberger gene classes
Contains data from Sheet 1 compiled to generate supplementary graphs focusing on specific classes of genes
Sheet 4 Data comparison
A comparison of sympathetic marker expression in our data from adult mice, with data from juvenile mice published by Ernsberger et al
Sheet 5 Furlan neuronal subpops
Contains data from Sheet 1 showing the same genes used by Furlan et al in their supplementary information which clustered to specific neuronal subpopulations in their analysis

## Sheet: Sheet 1 Expression Data
GeneId	Chromosome	log2FC.MvsF	pvalue.MvsF	FDRp.MvsF	sFST1.normalizedCPM	sFST2.normalizedCPM	sFST3.normalizedCPM	sFST4.normalizedCPM	sFST5.normalizedCPM	sFST6.normalizedCPM	sMST1.normalizedCPM	sMST2.normalizedCPM	sMST3.normalizedCPM	sMST4.normalizedCPM	sMST5.normalizedCPM	sMST6.normalizedCPM	AVG F CPM	AVG M CPM	sFST1.rawCount	sFST2.rawCount	sFST3.rawCount	sFST4.rawCount	sFST5.rawCount	sFST6.rawCount	sMST1.rawCount	sMST2.rawCount	sMST3.rawCount	sMST4.rawCount	sMST5.rawCount	sMST6.rawCount
ENSMUSG00000068457|Uty	Y	10.5637	8.97645e-17	1.7628e-12	0.0246661	0.0167209	0	0.0205757	0.0202914	0.0215981	42.5616	42.7087	39.1554	37.4485	36.2715	41.8457	0.0173087	39.9986	1	1	0	1	1	1	1640	2090	1836	1803	2226	2023
ENSMUSG00000098262|Gm27520	X	-7.41227	1.8449e-16	1.81151e-12	1.80062	1.88946	1.9919	1.58433	1.74506	1.55506	0	0	0	0	0	0	1.76107	0	73	113	84	77	86	72	0	0	0	0	0	0
ENSMUSG00000099876|Gm29650	Y	7.32642	3.6925e-16	2.41711e-12	0	0	0	0	0	0	1.81665	1.36913	1.62081	1.89008	1.71092	1.75822	0	1.6943	0	0	0	0	0	0	70	67	76	91	105	85
ENSMUSG00000056673|Kdm5d	Y	10.4854	2.42349e-15	1.18981e-11	0	0	0	0.0205757	0	0.0215981	23.1493	22.1513	21.4545	24.3425	18.4453	22.1329	0.00702896	21.946	0	0	0	1	0	1	892	1084	1006	1172	1132	1070
ENSMUSG00000069049|Eif2s3y	Y	11.159	7.1372e-15	2.80321e-11	0	0	0	0	0	0.0647943	34.4645	31.9192	29.9637	32.2352	35.4568	36.4676	0.010799	33.4178	0	0	0	0	0	3	1328	1562	1405	1552	2176	1763
ENSMUSG00000069045|Ddx3y	Y	12.0572	1.84268e-14	5.55633e-11	0	0	0	0.102878	0.0202914	0	82.6058	84.6001	82.5762	70.9922	87.5991	75.7898	0.0205283	80.6938	0	0	0	5	1	0	3183	4140	3872	3418	5376	3664
ENSMUSG00000086503|Xist	X	-9.49268	1.98056e-14	5.55633e-11	204.827	204.53	246.616	212.053	173.715	168.703	0.415235	0.347392	0.170612	0.10385	0.277006	0.517125	201.74	0.305203	8304	12232	10400	10306	8561	7811	16	17	8	5	17	25
ENSMUSG00000085715|Tsix	X	-8.29629	3.87701e-11	9.5171e-08	16.4276	17.6572	22.2191	18.1683	13.9605	14.1684	0.103809	0	0.042653	0.0207701	0.0814724	0.12411	17.1002	0.0621357	666	1056	937	883	688	656	4	0	2	1	5	6
ENSMUSG00000037369|Kdm6a	X	-0.793806	1.49592e-10	3.26411e-07	52.4401	52.5871	54.6823	55.0605	49.6328	50.9067	28.9886	31.817	30.3263	32.0275	27.2444	31.7101	52.5516	30.3523	2126	3145	2306	2676	2446	2357	1117	1557	1422	1542	1672	1533
ENSMUSG00000035150|Eif2s3x	X	-0.570908	5.01668e-08	9.85176e-05	38.6271	42.2704	38.4151	40.0814	43.1396	44.924	30.6236	27.1374	27.9377	25.1733	28.662	27.3042	41.2429	27.8064	1566	2528	1620	1948	2126	2080	1180	1328	1310	1212	1759	1320
ENSMUSG00000062760|1810041L15Rik	15	-0.376735	8.14191e-07	0.00145355	43.6096	42.4543	46.8095	44.5258	45.5136	45.248	35.6323	33.4722	33.3333	37.5523	32.3608	34.4198	44.6935	34.4618	1768	2539	1974	2164	2243	2095	1373	1638	1563	1808	1986	1664
ENSMUSG00000025332|Kdm5c	X	-0.457262	2.09668e-06	0.00343121	69.9283	61.6666	70.0009	67.8997	60.7119	56.2414	44.7156	46.8774	45.4894	51.676	46.1134	45.7759	64.4081	46.7746	2835	3688	2952	3300	2992	2604	1723	2294	2133	2488	2830	2213
ENSMUSG00000059146|Ntrk3	7	-0.802181	6.96421e-06	0.010046	43.3136	54.8445	56.9587	43.4353	46.7109	40.9284	29.1962	34.6166	28.0657	30.2205	21.0362	22.6914	47.6986	27.6378	1756	3280	2402	2111	2302	1895	1125	1694	1316	1455	1291	1097
ENSMUSG00000035158|Mitf	6	-0.357652	7.16183e-06	0.010046	13.887	14.4301	14.3701	13.9915	14.691	14.7515	11.5747	12.1996	10.5779	10.7381	10.5588	11.7904	14.3535	11.2399	563	863	606	680	724	683	446	597	496	517	648	570
ENSMUSG00000006154|Eps8l1	7	-1.07452	8.83122e-06	0.0115618	11.1244	12.3567	15.7929	15.1231	9.09056	12.0733	8.25279	4.7	5.54489	5.13021	5.0024	7.94304	12.5935	6.09556	451	739	666	735	448	559	318	230	260	247	307	384
ENSMUSG00000087174|5530601H04Rik	X	-0.454557	1.05477e-05	0.0121845	13.813	15.3498	15.698	14.8556	16.781	16.5441	12.9242	12.0974	11.3457	10.7589	9.95592	11.3354	15.5069	11.4029	560	918	662	722	827	766	498	592	532	518	611	548
ENSMUSG00000038932|Tcfl5	2	0.636709	1.03539e-05	0.0121845	2.07195	1.97306	1.6362	1.62548	1.74506	1.70625	2.41355	2.96305	3.00704	2.61703	2.75377	2.95795	1.793	2.7854	84	118	69	79	86	79	93	145	141	126	169	143
ENSMUSG00000025790|Slco3a1	7	0.33539	2.30663e-05	0.0251654	80.0414	73.3043	78.4665	76.5621	77.29	80.6473	91.9226	88.1762	95.7986	98.8656	111.242	103.425	77.7186	98.2384	3245	4384	3309	3721	3809	3734	3542	4315	4492	4760	6827	5000
ENSMUSG00000026255|Efhd1	1	-0.769245	3.37848e-05	0.0349192	6.85717	9.64794	7.9913	7.6953	6.43238	7.04098	5.81329	5.59914	4.54254	3.86324	3.60108	4.07494	7.61084	4.58237	278	577	337	374	317	326	224	274	213	186	221	197
ENSMUSG00000059857|Ntng1	3	0.339886	4.50503e-05	0.0442349	54.6354	56.1821	53.0461	57.4678	57.9726	58.9412	68.4618	64.3492	67.7116	68.8529	81.2442	78.665	56.3742	71.5475	2215	3360	2237	2793	2857	2729	2638	3149	3175	3315	4986	3803
ENSMUSG00000023832|Acat2	17	0.298853	4.88052e-05	0.0456399	103.968	104.873	94.9707	102.673	91.839	97.645	124.934	112.003	120.729	114.568	131.757	129.591	99.328	122.264	4215	6272	4005	4990	4526	4521	4814	5481	5661	5516	8086	6265
ENSMUSG00000091243|Vgll3	16	-0.447038	5.84573e-05	0.0521812	19.2642	18.8946	17.6899	16.3782	15.1171	16.9329	13.7547	12.0974	12.412	10.6966	14.5998	12.8867	17.3795	12.7412	781	1130	746	796	745	784	530	592	582	515	896	623
ENSMUSG00000026639|Lamb3	1	-0.685442	6.1218e-05	0.0522695	11.1984	9.01255	9.41408	8.74466	8.19773	7.21376	6.46209	5.94653	5.80081	6.68797	4.57875	4.28179	8.96353	5.62632	454	539	397	425	404	334	249	291	272	322	281	207
ENSMUSG00000052581|Lrrtm4	6	0.42986	6.7856e-05	0.0555232	11.4204	12.8583	13.5164	13.7034	13.23	13.7796	15.0004	17.2878	17.0825	16.5745	18.7223	21.2642	13.0847	17.6553	463	769	570	666	652	638	578	846	801	798	1149	1028
ENSMUSG00000027297|Ltk	2	0.276823	7.86208e-05	0.0617583	27.4287	26.9039	24.9461	28.4562	27.7587	27.7536	29.5855	32.3892	33.6532	35.5792	32.7682	33.8406	27.2078	32.9693	1112	1609	1052	1383	1368	1285	1140	1585	1578	1713	2011	1636
ENSMUSG00000089821|Efhd1os	1	-0.790159	8.33774e-05	0.0629756	1.25797	1.77241	1.49392	1.37857	1.46098	1.03671	0.986183	0.878697	0.746427	0.789263	0.749546	0.723975	1.40009	0.812348	51	106	63	67	72	48	38	43	35	38	46	35
ENSMUSG00000036330|Slc18a1	8	-0.767417	9.51882e-05	0.0692336	50.9354	67.151	64.4283	64.9163	92.6912	82.8287	39.3695	35.1274	40.371	32.0483	55.6619	44.9278	70.4918	41.251	2065	4016	2717	3155	4568	3835	1517	1719	1893	1543	3416	2172
ENSMUSG00000059921|Unc5c	3	0.328161	0.000117365	0.0772723	52.1194	45.9824	51.5759	58.9699	57.6479	56.0902	66.4635	62.6735	65.9202	75.1669	66.8725	66.7298	53.731	67.3044	2113	2750	2175	2866	2841	2597	2561	3067	3091	3619	4104	3226
ENSMUSG00000086739|Gm4409	6	0.442728	0.000119643	0.0772723	6.38851	6.55458	6.92421	7.46897	6.89908	7.25696	8.17494	8.43957	9.31968	8.86883	10.1026	11.5629	6.91539	9.41142	259	392	292	363	340	336	315	413	437	427	620	559
ENSMUSG00000022206|Npr3	15	-0.90144	0.000120654	0.0772723	8.41113	9.11287	7.6356	8.3743	9.2326	8.85522	3.99664	7.82653	4.9904	2.55472	4.75799	4.88166	8.60362	4.83465	341	545	322	407	455	410	154	383	234	123	292	236
ENSMUSG00000013611|Snx31	15	-0.8241	0.00012198	0.0772723	6.80784	8.05946	8.08615	6.97515	8.90793	8.33686	6.22852	4.51609	5.28897	5.58715	2.73747	3.80604	7.86223	4.69404	276	482	341	339	439	386	240	221	248	269	168	184
ENSMUSG00000103303|Gm37802	1	-1.08013	0.000132294	0.0811873	1.18397	1.67209	1.0908	1.31684	1.11603	1.20949	0.570948	1.02174	0.639795	0.560792	0.342184	0.66192	1.26487	0.632896	48	100	46	64	55	56	22	50	30	27	21	32
ENSMUSG00000024610|Cd74	18	-0.474238	0.000137776	0.0819893	130.434	189.681	155.534	156.91	145.672	151.683	112.762	138.834	110.002	105.491	93.351	109.879	154.986	111.72	5288	11344	6559	7626	7179	7023	4345	6794	5158	5079	5729	5312
ENSMUSG00000000787|Ddx3x	X	-0.266853	0.000152991	0.0858409	436.688	461.78	435.727	433.92	493.447	472.005	371.635	356.301	385.732	348.003	418.703	393.263	455.595	378.94	17704	27617	18375	21089	24318	21854	14320	17436	18087	16755	25696	19012
ENSMUSG00000033544|Angptl1	1	-1.10762	0.000152714	0.0858409	4.56322	6.03623	4.14978	5.34968	5.09315	5.01076	2.25784	4.23	2.66581	2.13932	1.15691	2.91658	5.0338	2.56108	185	361	175	260	251	232	87	207	125	103	71	141
ENSMUSG00000059412|Fxyd2	9	0.382973	0.000180911	0.0859197	119.581	147.311	110.218	103.475	124.204	118.034	175.177	148.05	141.629	151.165	158.676	164.901	120.47	156.6	4848	8810	4648	5029	6121	5465	6750	7245	6641	7278	9738	7972
ENSMUSG00000055421|Pcdh9	14	0.251256	0.000183757	0.0859197	89.6859	97.1148	101.421	103.763	97.5206	101.338	112.321	119.217	117.146	126.448	106.647	121.876	98.4739	117.276	3636	5808	4277	5043	4806	4692	4328	5834	5493	6088	6545	5892
ENSMUSG00000027199|Gatm	2	-0.283626	0.000182705	0.0859197	72.6416	77.0665	76.854	74.7308	67.8342	78.8114	69.8633	59.1996	61.8255	56.557	57.2914	64.0821	74.6564	61.4698	2945	4609	3241	3632	3343	3649	2692	2897	2899	2723	3516	3098
ENSMUSG00000060586|H2-Eb1	17	-0.500767	0.000178784	0.0859197	47.0135	67.5858	54.1132	56.151	55.5985	52.6778	38.9542	51.9453	38.3663	34.5822	33.7296	39.4049	55.5233	39.4971	1906	4042	2282	2729	2740	2439	1501	2542	1799	1665	2070	1905
ENSMUSG00000054342|Kcnn4	7	0.382261	0.000182696	0.0859197	10.0391	9.24664	10.4337	10.6788	9.35434	9.30878	11.3151	12.5674	11.9215	12.379	15.5123	12.8867	9.84356	12.7637	407	553	440	519	461	431	436	615	559	596	952	623
ENSMUSG00000055866|Per2	1	0.605306	0.000177295	0.0859197	5.32787	6.30377	7.25619	8.08624	7.12229	8.70403	8.3566	11.7296	10.6419	13.2513	9.87445	10.9837	7.1334	10.8063	216	377	306	393	351	403	322	574	499	638	606	531
ENSMUSG00000020432|Tcn2	11	-0.248028	0.000174846	0.0859197	31.8192	31.268	33.0797	30.9458	30.1328	34.449	26.8086	28.527	28.5135	25.2564	25.4846	26.8491	31.9491	26.9065	1290	1870	1395	1504	1485	1595	1033	1396	1337	1216	1564	1298
ENSMUSG00000005483|Dnajb1	8	0.341067	0.00019775	0.0903118	23.8028	27.5727	26.9617	27.3039	28.408	27.7104	30.909	33.3496	37.6839	33.5437	39.4163	30.4897	26.9599	34.232	965	1649	1137	1327	1400	1283	1191	1632	1767	1615	2419	1474
ENSMUSG00000025013|Tll2	19	0.678391	0.000209781	0.093629	19.1409	19.2792	16.4568	16.9749	16.9839	16.1554	22.0593	23.2957	24.0136	26.1911	41.1598	34.5232	17.4985	28.5405	776	1153	694	825	837	748	850	1140	1126	1261	2526	1669
ENSMUSG00000030256|Bhlhe41	6	0.2749	0.000227074	0.099095	13.9857	15.0655	15.1289	15.8433	17.0854	16.8465	18.452	18.4118	17.8503	19.337	19.7652	19.6921	15.6592	18.918	567	901	638	770	842	780	711	901	837	931	1213	952
ENSMUSG00000048027|Rgmb	17	0.256513	0.000244975	0.104583	132.925	126.293	118.067	129.524	128.424	126.046	144.969	135.217	148.646	153.304	168.24	160.557	126.88	151.822	5389	7553	4979	6295	6329	5836	5586	6617	6970	7381	10325	7762
ENSMUSG00000031538|Plat	8	-0.305679	0.000250714	0.104756	26.1214	30.4153	27.2226	29.5055	26.5006	32.2891	25.7965	23.4387	23.2672	23.7817	21.9161	21.3262	28.6757	23.2544	1059	1819	1148	1434	1306	1495	994	1147	1091	1145	1345	1031
ENSMUSG00000055116|Arntl	7	-0.454574	0.000283414	0.115952	18.2036	19.6637	16.5517	16.9955	14.691	13.0021	12.3532	11.6478	12.6466	13.6252	11.1943	10.7148	16.5179	12.0303	738	1176	698	826	724	602	476	570	593	656	687	518
ENSMUSG00000015533|Itga2	13	-0.343149	0.000296391	0.118786	15.811	15.5504	14.6072	14.547	12.8445	13.4124	10.5106	11.7909	12.3907	12.379	9.93963	11.5215	14.4621	11.4221	641	930	616	707	633	621	405	577	581	596	610	557
ENSMUSG00000054320|Lrrc36	8	0.43531	0.000318227	0.124987	8.16447	7.49095	7.04277	7.51012	7.102	6.54422	8.01922	8.64392	9.42631	11.6312	10.7544	10.8183	7.30909	9.88222	331	448	297	365	350	303	309	423	442	560	660	523
ENSMUSG00000036594|H2-Aa	17	-0.513586	0.000330673	0.127328	66.3024	98.2853	76.19	79.4838	81.0845	78.1203	59.6381	74.3418	55.129	50.3675	44.3047	54.7945	79.9111	56.4293	2688	5878	3213	3863	3996	3617	2298	3638	2585	2425	2719	2649
ENSMUSG00000043924|Ncmap	4	-0.517926	0.000346633	0.130502	2.07195	2.02323	2.65586	2.13987	2.25235	2.2462	1.37547	2.00261	1.49285	1.3916	1.53168	1.51	2.23158	1.5507	84	121	112	104	111	104	53	98	70	67	94	73
ENSMUSG00000038745|Nlrp6	7	-1.04867	0.000352206	0.130502	0.81398	1.17046	0.877382	0.7613	0.750783	0.863924	0.622852	0.326957	0.575815	0.436172	0.228123	0.517125	0.872972	0.451174	33	70	37	37	37	40	24	16	27	21	14	25
ENSMUSG00000038742|Angptl6	9	-0.43614	0.000371601	0.135139	15.3916	15.8681	14.7969	15.7404	20.1291	19.0495	15.5194	11.4639	12.7106	13.0436	11.2106	11.2733	16.8293	12.5369	624	949	624	765	992	882	598	561	596	628	688	545
ENSMUSG00000047976|Kcna1	6	-0.594791	0.000399428	0.135241	98.319	92.7172	105.547	101.356	68.6053	81.792	64.2836	73.361	58.136	74.6477	48.4761	46.6447	91.3893	60.9248	3986	5545	4451	4926	3381	3787	2477	3590	2726	3594	2975	2255
ENSMUSG00000022656|Nectin3	16	0.412403	0.000397863	0.135241	38.4297	38.6754	38.178	37.9004	41.638	40.6692	50.1915	45.8557	49.0296	44.4064	68.339	58.704	39.2484	52.7544	1558	2313	1610	1842	2052	1883	1934	2244	2299	2138	4194	2838
ENSMUSG00000031661|Nkd1	8	-0.393055	0.000393233	0.135241	5.72253	5.90247	6.94792	6.27558	6.35121	6.69541	5.21639	4.37305	5.65152	4.34095	5.13276	4.21974	6.31585	4.8224	232	353	293	305	313	310	201	214	265	209	315	204
ENSMUSG00000045326|Fndc7	3	-0.858929	0.0003806	0.135241	0.419323	0.401301	0.450548	0.473241	0.486994	0.604747	0.181665	0.204348	0.298571	0.332321	0.293301	0.227535	0.472692	0.25629	17	24	19	23	24	28	7	10	14	16	18	11
ENSMUSG00000028121|Bcar3	3	-0.284803	0.000428868	0.140369	12.185	11.7046	13.8484	12.9627	11.0385	11.7062	10.5366	9.95175	9.83151	9.80348	9.45079	10.5907	12.2409	10.0275	494	700	584	630	544	542	406	487	461	472	580	512
ENSMUSG00000055523|Gucy2g	19	-1.10018	0.000427683	0.140369	0.271327	0.284255	0.260844	0.349786	0.324663	0.388766	0.259522	0.122609	0.170612	0.0830804	0.162945	0.103425	0.313273	0.150365	11	17	11	17	16	18	10	6	8	4	10	5
ENSMUSG00000040373|Cacng5	11	-0.72939	0.000437938	0.140987	20.5468	21.1519	26.9854	22.695	28.6921	28.0127	15.7011	17.3696	19.855	18.4854	10.2003	10.5494	24.6807	15.3601	833	1265	1138	1103	1414	1297	605	850	931	890	626	510
ENSMUSG00000041559|Fmod	1	-0.948849	0.000453604	0.143676	4.09457	5.88575	3.96008	4.99989	5.01198	3.75807	1.76475	4.94522	2.72979	2.0147	1.71092	2.27535	4.61839	2.57345	166	352	167	243	247	174	68	242	128	97	105	110
ENSMUSG00000028173|Wls	3	-0.234711	0.000475657	0.148269	27.7	29.0943	28.8825	29.1763	31.5937	30.6477	25.5629	27.3826	25.4638	22.5563	25.3705	24.3669	29.5158	25.1172	1123	1740	1218	1418	1557	1419	985	1340	1194	1086	1557	1178
ENSMUSG00000040016|Ptger3	3	0.237144	0.000522592	0.149977	207.812	187.892	186.527	200.572	209.976	200.517	249.842	229.095	254.724	242.512	213.083	218.992	198.882	234.708	8425	11237	7866	9748	10348	9284	9627	11211	11944	11676	13077	10587
ENSMUSG00000031349|Nsdhl	X	0.200213	0.000516246	0.149977	85.5666	87.3498	81.5966	80.9653	83.9862	87.0187	101.084	91.9362	98.1445	89.2283	102.492	99.5362	84.4139	97.0702	3469	5224	3441	3935	4139	4029	3895	4499	4602	4296	6290	4812
ENSMUSG00000030075|Cntn3	6	0.21162	0.000519581	0.149977	85.468	80.6113	79.2964	83.208	82.4035	79.4594	86.2651	88.3192	94.9455	99.8003	99.2333	99.9706	81.7411	94.7557	3465	4821	3344	4044	4061	3679	3324	4322	4452	4805	6090	4833
ENSMUSG00000030930|Chst15	7	0.317149	0.000507979	0.149977	23.8768	20.9345	17.5951	19.8761	22.5032	22.354	29.4817	26.3609	25.6344	27.4788	24.6047	24.7392	21.1899	26.3833	968	1252	742	966	1109	1035	1136	1290	1202	1323	1510	1196
ENSMUSG00000035606|Ky	9	-0.75032	0.000515358	0.149977	2.29394	2.0065	2.06304	1.68721	1.80594	1.46867	1.27166	1.18522	1.1303	1.26697	0.684368	1.36521	1.88755	1.15062	93	120	87	82	89	68	49	58	53	61	42	66
ENSMUSG00000017756|Slc12a7	13	-0.324768	0.000526958	0.149977	27.6753	25.516	28.1948	28.5796	23.1119	21.2741	20.8656	20.6187	20.0042	21.6009	18.869	20.685	25.7253	20.4406	1122	1526	1189	1389	1139	985	804	1009	938	1040	1158	1000
ENSMUSG00000024873|Cnih2	19	0.476832	0.000550809	0.154526	3.50258	4.33071	4.22092	4.75298	4.05828	3.30451	6.09876	5.17	5.65152	6.99952	5.05129	5.02645	4.02833	5.66626	142	259	178	231	200	153	235	253	265	337	310	243
ENSMUSG00000004609|Cd33	7	-0.519267	0.000596872	0.161065	5.72253	6.82211	6.63965	5.47313	4.86994	5.6587	4.23021	4.14827	4.05203	4.6525	3.01448	4.84029	5.86434	4.15629	232	408	280	266	240	262	163	203	190	224	185	234
ENSMUSG00000020891|Alox8	11	-0.757701	0.000583299	0.161065	1.55396	1.80585	1.73105	1.35799	1.94798	2.52698	1.03809	0.735653	0.938366	1.08004	1.25467	1.36521	1.82064	1.06867	63	108	73	66	96	117	40	36	44	52	77	66
ENSMUSG00000047945|Marcksl1	4	0.280649	0.000598723	0.161065	6.85717	6.50442	6.59223	6.74882	7.71074	6.45783	8.9535	8.58262	8.06141	7.93417	8.48942	7.65345	6.81187	8.2791	278	389	278	328	380	299	345	420	378	382	521	370
ENSMUSG00000050075|Gpr171	3	-0.835672	0.000609531	0.161756	0.443989	0.702276	0.569113	0.576119	0.669617	0.669541	0.311426	0.429131	0.469183	0.270011	0.244417	0.351645	0.605109	0.345969	18	42	24	28	33	31	12	21	22	13	15	17
ENSMUSG00000073421|H2-Ab1	17	-0.496412	0.000661886	0.170652	44.4729	71.8997	57.5753	54.0523	56.7145	56.695	42.9768	52.6809	40.0725	37.6146	32.1979	37.7087	56.9016	40.5419	1803	4300	2428	2627	2795	2625	1656	2578	1879	1811	1976	1823
ENSMUSG00000040435|Ppp1r15a	7	-0.213904	0.00066283	0.170652	28.3166	27.8904	28.6691	26.6867	29.3617	31.1877	24.4729	25.4209	26.6794	23.5325	23.6596	24.6151	28.6854	24.7301	1148	1668	1209	1297	1447	1444	943	1244	1251	1133	1452	1190
ENSMUSG00000024620|Pdgfrb	18	-0.40607	0.00066912	0.170652	23.6794	25.1816	25.2781	21.3164	18.6478	20.7342	14.1699	20.7413	17.8929	15.5776	16.0827	17.1479	22.4729	16.9354	960	1506	1066	1036	919	960	546	1015	839	750	987	829
ENSMUSG00000036502|Tmem255a	X	0.289776	0.000703685	0.174924	28.292	30.7497	24.6616	28.1887	28.3268	29.395	38.6428	33.2066	38.6223	34.4576	32.7519	30.6552	28.269	34.7227	1147	1839	1040	1370	1396	1361	1489	1625	1811	1659	2010	1482
ENSMUSG00000044306|4930500M09Rik	1	0.329935	0.000699134	0.174924	6.41318	6.889	6.56851	6.89285	5.60043	6.22025	8.14898	7.56088	9.10641	8.18342	8.5546	7.0329	6.4307	8.09786	260	412	277	335	276	288	314	370	427	394	525	340
ENSMUSG00000040950|Mgl2	11	-0.71868	0.00072631	0.17609	9.8171	13.9619	18.4725	12.0162	12.9256	21.6413	7.39637	9.09349	8.23203	7.37338	10.5425	9.45304	14.8058	8.6818	398	835	779	584	637	1002	285	445	386	355	647	457
ENSMUSG00000037379|Spon2	5	-1.34892	0.000717704	0.17609	0.739982	1.2039	0.569113	1.66663	0.730491	0.863924	0.467139	0.633479	0.277244	0.166161	0.407362	0.351645	0.96234	0.383838	30	72	24	81	36	40	18	31	13	8	25	17
ENSMUSG00000019775|Rgs17	10	0.290515	0.000749393	0.176735	50.4668	51.2662	51.0542	49.8343	58.9669	56.3494	62.4929	56.3796	61.399	64.325	74.8894	70.1014	52.9896	64.9312	2046	3066	2153	2422	2906	2609	2408	2759	2879	3097	4596	3389
ENSMUSG00000028226|Mmp16	4	0.373678	0.000755969	0.176735	22.6188	20.7339	19.7293	20.5757	23.1119	20.475	25.1477	23.1935	26.0396	26.378	35.2287	29.5175	21.2074	27.5842	917	1240	832	1000	1139	948	969	1135	1221	1270	2162	1427
ENSMUSG00000028003|Lrat	3	-0.483494	0.000747398	0.176735	2.31861	2.10683	1.87333	2.24275	1.94798	2.2678	1.66094	1.8187	1.64214	1.20467	1.36874	1.51	2.12622	1.5342	94	126	79	109	96	105	64	89	77	58	84	73
ENSMUSG00000041607|Mbp	18	-0.296334	0.000788851	0.180125	165.583	151.942	147.78	134.853	154.053	142.893	134.38	128.514	134.378	115.669	102.02	117.78	149.517	122.124	6713	9087	6232	6554	7592	6616	5178	6289	6301	5569	6261	5694
ENSMUSG00000038797|Zscan2	7	-0.257923	0.000813652	0.180125	7.10383	7.35718	7.16134	7.05746	6.91937	7.64572	6.02091	5.88522	6.1207	6.64643	5.50753	6.12276	7.20748	6.05059	288	440	302	343	341	354	232	288	287	320	338	296
ENSMUSG00000046610|Oacyl	18	-1.2314	0.000816333	0.180125	0.616652	0.652114	0.426835	0.576119	0.588451	0.518354	0.129761	0.572175	0.106632	0.290781	0.244417	0.24822	0.563087	0.265331	25	39	18	28	29	24	5	28	5	14	15	12
ENSMUSG00000008855|Hdac5	11	-0.243286	0.000793818	0.180125	71.433	71.1975	74.6249	76.6032	74.6927	74.6646	61.1693	62.8166	67.8396	70.7429	55.4827	57.7111	73.8693	62.627	2896	4258	3147	3723	3681	3457	2357	3074	3181	3406	3405	2790
ENSMUSG00000000031|H19	7	-1.16245	0.000803554	0.180125	3.82324	4.79889	2.94042	5.2468	5.4381	4.70838	1.81665	3.92348	1.66347	0.789263	2.18346	2.83384	4.49264	2.20169	155	287	124	255	268	218	70	192	78	38	134	137
ENSMUSG00000038115|Ano2	6	-0.952504	0.000827636	0.18059	0.838646	0.852764	1.25679	1.37857	1.60302	1.44707	0.648805	0.572175	0.725101	0.976194	0.423656	0.49644	1.22948	0.640395	34	51	53	67	79	67	25	28	34	47	26	24
ENSMUSG00000021948|Prkcd	14	-0.308549	0.000839001	0.181058	16.2549	19.5801	15.8403	16.1519	14.5287	15.421	13.002	13.6096	14.0115	12.3374	14.0295	11.8939	16.2962	13.1473	659	1171	668	785	716	714	501	666	657	594	861	575
ENSMUSG00000028004|Npy2r	3	-0.737322	0.000861606	0.183277	4.2919	4.31398	5.454	5.20564	4.7279	4.94596	3.5295	3.53522	3.92407	2.65857	2.96559	1.48932	4.82323	3.01705	174	258	230	253	233	229	136	173	184	128	182	72
ENSMUSG00000106535|Gm43031	5	-0.523199	0.000867949	0.183277	1.92395	1.88946	1.80219	1.83123	1.94798	1.61986	1.40142	1.18522	1.27959	1.28775	0.977668	1.69617	1.83578	1.30463	78	113	76	89	96	75	54	58	60	62	60	82
ENSMUSG00000021337|Scgn	13	-0.872878	0.000888686	0.183705	0.56732	0.718997	0.663965	0.884754	0.811657	0.971914	0.544996	0.449566	0.234591	0.332321	0.521423	0.475755	0.769768	0.426442	23	43	28	43	40	45	21	22	11	16	32	23
ENSMUSG00000032531|Amotl2	9	-0.337703	0.000881495	0.183705	30.0679	28.6763	32.3446	34.0116	32.3445	32.3539	21.6182	28.6905	27.3619	27.645	20.7266	25.0288	31.6331	25.1785	1219	1715	1364	1653	1594	1498	833	1404	1283	1331	1272	1210
ENSMUSG00000010362|Rdm1	11	-0.319756	0.000937159	0.185898	4.48923	4.04645	4.76632	3.92995	4.40324	4.5572	3.5814	3.92348	3.36959	3.38552	3.32407	3.33028	4.3654	3.48572	182	242	201	191	217	211	138	192	158	163	204	161
ENSMUSG00000062031|Athl1	7	-0.321282	0.000930831	0.185898	22.7915	24.3456	22.7882	24.8966	23.741	21.2525	18.3741	20.0057	21.6677	20.6662	16.0827	16.0929	23.3026	18.8149	924	1456	961	1210	1170	984	708	979	1016	995	987	778
ENSMUSG00000040972|Igsf21	4	-0.377163	0.000923632	0.185898	4.04524	4.66512	4.93231	4.79413	4.91052	5.52911	4.10044	3.78044	3.75346	3.92555	3.73143	3.02001	4.81274	3.71856	164	279	208	233	242	256	158	185	176	189	229	146
ENSMUSG00000085852|Gm13807	2	-0.599227	0.000919815	0.185898	0.394657	0.401301	0.379409	0.432089	0.42612	0.45356	0.285474	0.286087	0.255918	0.249241	0.277006	0.268905	0.414523	0.270439	16	24	16	21	21	21	11	14	12	12	17	13
ENSMUSG00000028364|Tnc	4	-0.558993	0.000975506	0.188538	19.5849	26.8537	18.6384	22.304	18.5666	16.5441	16.0904	13.5483	12.3054	18.9423	12.7749	10.6941	20.4153	14.0592	794	1606	786	1084	915	766	620	663	577	912	784	517
ENSMUSG00000029864|Gstk1	6	-0.304197	0.000988872	0.188538	9.39777	9.39713	9.17695	9.1356	8.40065	9.17919	8.3566	8.19436	7.86947	6.43873	7.25104	6.51577	9.11455	7.43766	381	562	387	444	414	425	322	401	369	310	445	315
ENSMUSG00000022504|Ciita	16	-0.406062	0.000981725	0.188538	4.73589	5.53461	5.12202	4.23859	4.40324	4.25483	3.34783	4.29131	3.30561	3.65554	3.11224	3.74398	4.71486	3.57608	192	331	216	206	217	197	129	210	155	176	191	181
ENSMUSG00000025081|Tdrd1	19	1.29675	0.00097946	0.188538	0.197329	0.351138	0.0711391	0.185181	0.385537	0.367168	0.622852	0.51087	0.511836	0.498482	0.863607	0.558495	0.259582	0.594357	8	21	3	9	19	17	24	25	24	24	53	27
ENSMUSG00000107728|Gm43949	6	-0.600837	0.0010562	0.199439	1.01131	0.886206	0.877382	0.802451	1.05515	0.863924	0.778565	0.47	0.703774	0.560792	0.521423	0.641235	0.916071	0.612632	41	53	37	39	52	40	30	23	33	27	32	31
ENSMUSG00000029335|Bmp3	5	-0.224129	0.00106985	0.200093	60.5799	63.1547	75.0518	72.7762	70.6141	69.5675	55.4598	58.1166	61.271	57.7409	58.5949	60.3795	68.624	58.5938	2456	3777	3165	3537	3480	3221	2137	2844	2873	2780	3596	2919
ENSMUSG00000027111|Itga6	2	0.294287	0.00110653	0.203084	135.121	134.068	133.03	144.071	134.837	145.809	156.336	150.707	156.579	159.265	199.754	197.5	137.822	170.024	5478	8018	5610	7002	6645	6751	6024	7375	7342	7668	12259	9548
ENSMUSG00000000339|Rtca	3	0.202644	0.001105	0.203084	37.0484	39.5783	36.5655	35.205	39.8321	39.3949	45.6758	43.3422	42.6317	39.6501	45.706	45.1553	37.9374	43.6935	1502	2367	1542	1711	1963	1824	1760	2121	1999	1909	2805	2183
ENSMUSG00000030110|Ret	6	0.37793	0.00115227	0.209521	361.901	386.653	366.39	354.478	357.575	377.081	396.99	398.397	452.122	478.107	605.91	569.52	367.346	483.508	14672	23124	15451	17228	17622	17459	15297	19496	21200	23019	37185	27533
ENSMUSG00000040724|Kcna2	3	-0.333923	0.00116579	0.210035	178.73	185.585	199.545	187.403	136.379	147.537	139.441	142.042	127.127	139.534	132.376	133.811	172.53	135.722	7246	11099	8415	9108	6721	6831	5373	6951	5961	6718	8124	6469
ENSMUSG00000021765|Fst	13	0.307772	0.00119465	0.213277	44.2509	50.9652	48.7777	51.5626	61.6656	60.0427	62.9859	60.8548	61.9108	64.6365	68.0457	72.6043	52.8775	65.173	1794	3048	2057	2506	3039	2780	2427	2978	2903	3112	4176	3510
ENSMUSG00000028351|Brinp1	4	-0.228167	0.00123386	0.21443	38.5777	37.1371	41.8772	40.6164	44.3165	42.9802	36.1773	33.2883	37.1294	37.2408	34.1043	31.6894	40.9175	34.9383	1564	2221	1766	1974	2184	1990	1394	1629	1741	1793	2093	1532
ENSMUSG00000022899|Slc15a2	16	1.38662	0.00122187	0.21443	3.55192	8.22667	2.03932	1.29627	4.52499	2.57017	13.5989	9.66566	6.73917	5.79486	10.6077	6.63988	3.70156	8.84103	144	492	86	63	223	119	524	473	316	279	651	321
ENSMUSG00000016128|Stard13	5	-0.262406	0.0012275	0.21443	102.907	90.2091	106.97	106.294	85.6907	88.3794	85.1491	84.4162	80.7208	79.8818	72.1356	80.2991	96.7416	80.4338	4172	5395	4511	5166	4223	4092	3281	4131	3785	3846	4427	3882
ENSMUSG00000008153|Clstn3	6	-0.27267	0.00124622	0.214678	36.8511	39.5783	43.2052	39.7934	37.1942	34.6217	28.3917	35.2909	33.3333	34.6237	28.6457	31.3171	38.5406	31.9337	1494	2367	1822	1934	1833	1603	1094	1727	1563	1667	1758	1514
ENSMUSG00000025283|Sat1	X	-0.195593	0.00129075	0.220415	46.7422	51.9016	48.6592	47.5092	43.4845	44.6433	42.8471	41.544	39.1128	42.2671	41.6487	39.5083	47.1567	41.1547	1895	3104	2052	2309	2143	2067	1651	2033	1834	2035	2556	1910
ENSMUSG00000049112|Oxtr	6	-0.415355	0.00130797	0.22143	4.53856	4.84905	4.69518	5.02046	3.46983	4.10364	3.65926	2.96305	3.49754	3.48937	3.50331	2.85453	4.44612	3.32784	184	290	198	244	171	190	141	145	164	168	215	138
ENSMUSG00000020672|Sntg2	12	0.72242	0.00132447	0.221617	0.394657	0.518347	0.592826	0.658422	0.304371	0.475158	0.622852	0.796957	0.767754	0.810033	0.814724	0.95151	0.49063	0.793972	16	31	25	32	15	22	24	39	36	39	50	46
ENSMUSG00000030604|Zfp626	7	-0.207645	0.00133164	0.221617	18.3022	16.4199	17.3105	15.761	16.9028	16.9761	14.6889	14.2226	16.0375	13.999	14.1273	14.8932	16.9454	14.6614	742	982	730	766	833	786	566	696	752	674	867	720
ENSMUSG00000044156|Hepacam2	6	-0.557817	0.00134821	0.222489	1.50463	2.39108	2.22903	1.66663	1.90739	2.05182	1.37547	1.49174	1.4502	1.0385	1.1732	1.51	1.95843	1.33985	61	143	94	81	94	95	53	73	68	50	72	73
ENSMUSG00000039831|Arhgap29	3	-0.291659	0.00138733	0.225161	37.9118	37.1538	37.846	34.2791	35.0027	32.3539	27.9245	35.6996	31.2433	25.5057	28.1406	27.4283	35.7579	29.3237	1537	2222	1596	1666	1725	1498	1076	1747	1465	1228	1727	1326
ENSMUSG00000019820|Utrn	10	-0.175324	0.00138534	0.225161	293.65	294.438	309.929	287.977	277.242	288.421	259.288	277.014	270.1	246.167	241.794	257.756	291.943	258.686	11905	17609	13070	13996	13663	13354	9991	13556	12665	11852	14839	12461
ENSMUSG00000001768|Rin2	2	-0.283077	0.00140014	0.225376	31.7699	33.9768	27.768	28.0652	29.037	27.6024	26.9903	27.5052	24.9093	21.9332	22.4701	23.2499	29.7032	24.5097	1288	2032	1171	1364	1431	1278	1040	1346	1168	1056	1379	1124
ENSMUSG00000037169|Mycn	12	0.345724	0.00141531	0.225966	15.6383	17.0218	15.4135	16.8103	17.2477	15.5938	16.817	18.5139	18.9806	22.4732	23.5292	24.5945	16.2876	20.8181	634	1018	650	817	850	722	648	906	890	1082	1444	1189
ENSMUSG00000021508|Cxcl14	13	0.830699	0.00143195	0.22678	0.197329	0.300976	0.189704	0.288059	0.243497	0.237579	0.389283	0.592609	0.42653	0.311551	0.586601	0.37233	0.242857	0.446484	8	18	8	14	12	11	15	29	20	15	36	18
ENSMUSG00000027452|Acss1	2	-0.560665	0.00144567	0.227121	23.6054	20.5499	25.4915	17.9831	16.152	14.5355	11.5747	17.3492	13.5423	12.1505	10.6403	14.2313	19.7196	13.248	957	1229	1075	874	796	673	446	849	635	585	653	688
ENSMUSG00000054850|Smim10l2a	X	0.262869	0.00147944	0.22754	30.4873	30.5658	25.7761	27.736	33.1968	30.2157	38.5649	32.614	35.7219	31.9029	37.9335	36.9641	29.6629	35.6169	1236	1828	1087	1348	1636	1399	1486	1596	1675	1536	2328	1787
ENSMUSG00000026069|Il1rl1	1	-0.612833	0.00148263	0.22754	2.63927	2.82583	2.60844	2.07814	1.82623	3.04533	1.76475	2.00261	1.94071	1.24621	1.33615	1.59274	2.50387	1.64719	107	169	110	101	90	141	68	98	91	60	82	77
ENSMUSG00000026308|Klhl30	1	-0.711997	0.00148945	0.22754	1.10997	0.819323	0.735104	0.802451	1.03486	0.950316	0.389283	0.490435	0.554489	0.540022	0.488834	0.889455	0.908672	0.558753	45	49	31	39	51	44	15	24	26	26	30	43
ENSMUSG00000022176|Rem2	14	-0.740995	0.00149468	0.22754	0.468655	0.718997	0.78253	0.534968	0.56816	0.475158	0.441187	0.367827	0.277244	0.436172	0.293301	0.310275	0.591411	0.354334	19	43	33	26	28	22	17	18	13	21	18	15
ENSMUSG00000027394|Ttl	2	0.218527	0.00154471	0.233016	203.717	198.811	175.619	186.045	195.467	195.376	225.94	195.929	225.549	216.217	245.525	236.574	192.506	224.289	8259	11890	7406	9042	9633	9046	8706	9588	10576	10410	15068	11437
ENSMUSG00000034382|AI661453	17	-0.544004	0.00155439	0.233016	2.29394	2.05667	1.77848	1.50202	1.98856	2.2462	1.50523	1.30783	1.49285	1.55776	1.31985	0.972195	1.97765	1.35929	93	123	75	73	98	104	58	64	70	75	81	47
ENSMUSG00000093661|Eif4e3	6	0.317823	0.00160349	0.238556	37.6651	37.8393	33.3642	33.6412	34.9215	33.9306	37.968	42.2183	41.3947	39.8163	55.5316	47.8858	35.227	44.1358	1527	2263	1407	1635	1721	1571	1463	2066	1941	1917	3408	2315
ENSMUSG00000058624|Gda	19	0.181938	0.00168836	0.240261	148.81	143.783	139.599	152.589	157.056	163.541	172.868	163.846	167.114	183.379	165.291	173.961	150.896	171.077	6033	8599	5887	7416	7740	7572	6661	8018	7836	8829	10144	8410
ENSMUSG00000027524|Edn3	2	0.584176	0.00166179	0.240261	76.8595	79.7753	65.9934	63.6406	85.2442	101.813	108.636	99.5379	107.592	88.896	175.589	139.293	78.8877	119.924	3116	4771	2783	3093	4201	4714	4186	4871	5045	4280	10776	6734
ENSMUSG00000026994|Galnt3	2	0.395531	0.00166527	0.240261	3.69991	3.41106	4.24463	3.78592	3.87566	3.60688	3.94473	4.49566	4.47856	5.75331	5.19794	5.81248	3.77068	4.94711	150	204	179	184	191	167	152	220	210	277	319	281
ENSMUSG00000033453|Adamts15	9	-0.66471	0.00167872	0.240261	5.10588	4.71528	6.63965	7.36609	3.65245	4.10364	3.0364	3.55566	4.00938	2.51318	2.90042	3.43371	5.26383	3.24146	207	282	280	358	180	190	117	174	188	121	178	166
ENSMUSG00000075334|Rprm	2	0.386944	0.00168614	0.240261	2.39261	2.2406	2.20531	1.97527	2.00885	2.50538	2.75093	3.02435	2.92173	2.49241	3.42184	2.70973	2.22134	2.88683	97	134	93	96	99	116	106	148	137	120	210	131
ENSMUSG00000036800|Fam135b	15	0.523867	0.0016631	0.240261	1.4553	1.53832	1.20937	1.87239	2.09002	1.36068	2.30974	1.92087	1.96204	2.40933	2.49305	2.52357	1.58768	2.26977	59	92	51	91	103	63	89	94	92	116	153	122
ENSMUSG00000051243|Islr2	9	0.345797	0.00182674	0.256239	118.348	116.561	93.4294	109.216	101.599	105.01	115.383	117.275	124.824	150.936	151.962	163.06	107.361	137.24	4798	6971	3940	5308	5007	4862	4446	5739	5853	7267	9326	7883
ENSMUSG00000066760|Psg16	7	0.329499	0.00182201	0.256239	9.8911	8.66141	9.36665	9.8146	8.80648	9.35197	10.329	10.0744	11.0045	11.2366	13.8177	13.6314	9.31537	11.6823	401	518	395	477	434	433	398	493	516	541	848	659
ENSMUSG00000013523|Bcas1	2	-0.58581	0.00211337	0.270293	2.86126	2.34092	2.9167	2.13987	2.51614	2.50538	2.17998	1.90044	2.32459	1.14235	1.45021	1.46863	2.54671	1.74437	116	140	123	104	124	116	84	93	109	55	89	71
ENSMUSG00000070544|Top1	2	0.159732	0.00207607	0.270293	42.253	39.5449	43.1577	40.1843	42.5105	42.7858	43.8332	45.9987	48.3258	45.5904	48.8345	46.8929	41.7394	46.5793	1713	2365	1820	1953	2095	1981	1689	2251	2266	2195	2997	2267
ENSMUSG00000024799|Tm7sf2	19	0.236969	0.00210263	0.270293	32.2632	36.602	30.8507	34.9786	33.7041	35.896	39.7587	36.047	40.9469	36.8254	45.5268	42.1353	34.0491	40.2067	1308	2189	1301	1700	1661	1662	1532	1764	1920	1773	2794	2037
ENSMUSG00000028073|Pear1	3	0.242792	0.0020962	0.270293	17.3649	19.0451	18.9704	21.0489	19.9465	20.2374	19.4901	23.827	22.7127	23.1587	25.4357	23.2293	19.4355	22.9756	704	1139	800	1023	983	937	751	1166	1065	1115	1561	1123
ENSMUSG00000097737|Gm26530	3	0.193716	0.00206427	0.270293	18.9682	19.229	19.3973	18.2506	19.4392	19.4599	23.4867	21.6405	20.4094	20.1055	22.2094	23.705	19.124	21.9261	769	1150	818	887	958	901	905	1059	957	968	1363	1146
ENSMUSG00000025316|Banp	8	0.593476	0.00195657	0.270293	10.7544	10.6846	13.303	14.3207	14.1025	11.7062	18.997	21.0479	22.8833	20.9778	20.2377	10.901	12.4786	19.1741	436	639	561	696	695	542	732	1030	1073	1010	1242	527
ENSMUSG00000028360|Slc44a5	3	0.242587	0.00207739	0.270293	8.41113	9.88203	9.79349	10.8845	8.84706	9.82713	12.1716	11.2187	11.4523	10.7381	11.064	11.687	9.60756	11.3886	341	591	413	529	436	455	469	549	537	517	679	565
ENSMUSG00000041695|Kcnj2	11	-0.773478	0.00200539	0.270293	12.111	15.2327	11.074	14.7939	14.6504	16.5225	9.44659	15.9391	9.341	5.44176	5.57271	7.63276	14.0641	8.89566	491	911	467	719	722	765	364	780	438	262	342	369
ENSMUSG00000048240|Gng7	10	-0.302432	0.00202612	0.270293	11.3217	10.6679	10.3863	10.1027	10.1457	10.1727	9.78397	8.25566	9.53294	8.12111	6.87627	9.06003	10.4662	8.605	459	638	438	491	500	471	377	404	447	391	422	438
ENSMUSG00000038893|Fam117a	11	-0.338747	0.00195034	0.270293	9.07712	10.0158	9.48522	9.40308	8.64414	8.14248	8.25279	8.35783	7.67754	6.99952	5.80083	6.90879	9.12797	7.33288	368	599	400	457	426	377	318	409	360	337	356	334
ENSMUSG00000031343|Gabra3	X	-0.994588	0.00197824	0.270293	1.40597	1.82258	1.42278	1.81066	1.76535	1.36068	0.544996	1.28739	1.19428	0.311551	0.863607	1.05493	1.598	0.876128	57	109	60	88	87	63	21	63	56	15	53	51
ENSMUSG00000051663|Pcdhb1	18	-0.76275	0.00211962	0.270293	1.06064	0.95309	0.687678	0.823027	0.913114	0.79913	0.259522	0.531305	0.405203	0.664643	0.61919	0.641235	0.87278	0.520183	43	57	29	40	45	37	10	26	19	32	38	31
ENSMUSG00000102202|Gm33280	1	-0.782258	0.00203367	0.270293	0.591986	0.718997	0.924809	0.884754	0.608743	0.712737	0.493091	0.633479	0.447856	0.498482	0.277006	0.310275	0.740338	0.443365	24	43	39	43	30	33	19	31	21	24	17	15
ENSMUSG00000043430|Psapl1	5	0.950733	0.00202628	0.270293	0.12333	0.167209	0.142278	0.205757	0.0608743	0.107991	0.23357	0.204348	0.255918	0.249241	0.325889	0.268905	0.134573	0.256312	5	10	6	10	3	5	9	10	12	12	20	13
ENSMUSG00000032649|Colgalt2	1	-0.2776	0.00214237	0.271431	10.3598	10.4505	10.908	10.9874	10.4704	10.2159	8.92755	9.25697	9.46896	9.82425	7.15327	8.21194	10.5653	8.80716	420	625	460	534	516	473	344	453	444	473	439	397
ENSMUSG00000038732|Mboat1	13	-0.536728	0.00215825	0.271691	1.2333	1.5216	1.25679	1.54317	1.74506	1.31748	0.778565	1.28739	1.17296	0.830804	0.928785	0.99288	1.43624	0.998564	50	91	53	75	86	61	30	63	55	40	57	48
ENSMUSG00000021127|Zfp36l1	12	-0.300172	0.00217495	0.272049	28.6126	31.1844	33.1508	30.3285	25.4049	25.3778	23.5127	25.7479	26.061	24.2387	20.4007	21.5124	29.0098	23.5789	1160	1865	1398	1474	1252	1175	906	1260	1222	1167	1252	1040
ENSMUSG00000044229|Nxpe4	9	-0.314134	0.00225299	0.275598	8.92912	9.16304	7.77788	8.43603	8.40065	9.41677	6.74757	6.96827	6.67519	6.83336	6.14302	8.93592	8.68725	7.05055	362	548	328	410	414	436	260	341	313	329	377	432
ENSMUSG00000022237|Ankrd33b	15	-0.276984	0.00224827	0.275598	6.9805	7.47423	6.49737	5.90522	7.06141	7.42974	5.81329	6.21218	5.95009	5.37945	5.27941	5.58495	6.89141	5.70323	283	447	274	287	348	344	224	304	279	259	324	270
ENSMUSG00000055198|Gm12830	4	0.792524	0.00224695	0.275598	0.12333	0.217371	0.213417	0.14403	0.182623	0.129589	0.259522	0.245218	0.405203	0.249241	0.342184	0.28959	0.168393	0.298493	5	13	9	7	9	6	10	12	19	12	21	14
ENSMUSG00000098816|Gm27786	7	-1.25539	0.00225946	0.275598	0.320659	0.267534	0.260844	0.329211	0.304371	0.431962	0.207617	0.286087	0.085306	0.0415402	0.0977668	0.186165	0.319097	0.150747	13	16	11	16	15	20	8	14	4	2	6	9
ENSMUSG00000026879|Gsn	2	-0.291038	0.00229213	0.276993	615.641	742.206	626.333	665.726	620.167	722.91	490.548	689.225	533.973	514.724	503.434	544.181	665.497	546.014	24959	44388	26413	32355	30563	33471	18902	33728	25038	24782	30896	26308
ENSMUSG00000087259|2610035D17Rik	11	-0.339057	0.00232732	0.276993	8.80579	9.5309	8.82125	9.15617	8.84706	7.9265	6.20257	8.27609	7.25101	5.52484	6.97403	8.04646	8.84795	7.04584	357	570	372	445	436	367	239	405	340	266	428	389
ENSMUSG00000022949|Clic6	16	0.785198	0.00232125	0.276993	1.33197	1.63864	1.61249	1.66663	2.33351	3.11013	3.26998	3.94392	4.56387	3.38552	2.11828	2.97864	1.94889	3.3767	54	98	68	81	115	144	126	193	214	163	130	144
ENSMUSG00000031665|Sall1	8	1.47188	0.00232436	0.276993	0.221995	0.100325	0.0948522	0.0411514	0.202914	0.107991	0.622852	0.408696	0.533162	0.249241	0.179239	0.24822	0.128205	0.373568	9	6	4	2	10	5	24	20	25	12	11	12
ENSMUSG00000073433|Arhgdig	17	0.212888	0.002365	0.279229	75.8975	87.0823	78.4665	79.9571	88.9779	89.3081	109.051	93.101	94.6896	91.1184	99.7874	91.6966	83.2816	96.574	3077	5208	3309	3886	4385	4135	4202	4556	4440	4387	6124	4433
ENSMUSG00000027188|Pamr1	2	-0.992288	0.00237547	0.279229	1.92395	3.26057	1.39907	2.2016	1.29865	1.51187	1.01214	1.45087	0.810407	0.830804	1.23838	0.517125	1.93262	0.97662	78	195	59	107	64	70	39	71	38	40	76	25
ENSMUSG00000017453|Pipox	11	-0.349218	0.00238876	0.279229	3.23126	2.82583	3.41468	3.18923	3.02342	3.21812	2.90664	2.32957	2.19663	2.88704	2.28123	2.31672	3.15042	2.4863	131	169	144	155	149	149	112	114	103	139	140	112
ENSMUSG00000068587|Mgam	6	-0.318032	0.00241542	0.280467	6.56118	5.55133	6.07054	5.08219	5.70189	4.90277	4.15235	3.90305	4.60652	4.63173	4.74169	4.88166	5.64498	4.48617	266	332	256	247	281	227	160	191	216	223	291	236
ENSMUSG00000059003|Grin2a	16	-1.13588	0.00242791	0.280467	0.320659	0.367859	0.308269	0.514392	0.324663	0.496756	0.259522	0.245218	0.277244	0.186931	0.0651779	0.12411	0.388766	0.193034	13	22	13	25	16	23	10	12	13	9	4	6
ENSMUSG00000058571|Gpc6	14	-0.580498	0.0025005	0.285493	16.6743	19.8811	14.6072	16.9955	21.2248	17.9696	12.483	19.0861	14.2888	8.57805	9.40191	10.8596	17.8921	12.4496	676	1189	616	826	1046	832	481	934	670	413	577	525
ENSMUSG00000051506|Wdfy4	14	-0.337191	0.00249434	0.285493	12.3577	12.9587	11.7854	13.045	13.9605	11.7062	9.57635	12.7513	10.1941	11.112	8.47313	8.6877	12.6356	10.1324	501	775	497	634	688	542	369	624	478	535	520	420
ENSMUSG00000022500|Litaf	16	-0.201818	0.00251856	0.285894	18.7216	21.5866	20.8912	20.3699	20.1494	19.4599	19.1268	18.2278	17.3384	16.3461	18.3802	16.2377	20.1964	17.6095	759	1291	881	990	993	901	737	892	813	787	1128	785
ENSMUSG00000021277|Traf3	12	0.154666	0.00254341	0.287054	34.9765	35.7492	33.8148	36.0897	35.0433	33.8226	39.0321	39.6844	41.1814	39.6709	36.5811	37.3778	34.916	38.9213	1418	2138	1426	1754	1727	1566	1504	1942	1931	1910	2245	1807
ENSMUSG00000061100|Retnla	16	-1.84821	0.00257085	0.288325	2.6886	4.39759	2.08675	3.86823	1.90739	2.39739	1.1938	3.61696	2.02602	0.290781	0.342184	0.28959	2.89099	1.29322	109	263	88	188	94	111	46	177	95	14	21	14
ENSMUSG00000109959|RP23-305G5.3	7	-0.552829	0.00259871	0.288325	1.10997	1.22062	0.972235	0.843603	1.07544	0.842326	0.778565	0.531305	0.78908	0.643873	0.798429	0.599865	1.0107	0.690186	45	73	41	41	53	39	30	26	37	31	49	29
ENSMUSG00000044164|Rnf182	13	-0.66731	0.0025855	0.288325	0.986643	0.95309	0.78253	0.534968	0.831948	0.755933	0.5969	0.388261	0.597142	0.394632	0.554012	0.49644	0.807519	0.504564	40	57	33	26	41	35	23	19	28	19	34	24
ENSMUSG00000052629|Gm9885	7	-0.668815	0.00265709	0.293146	0.863313	0.852764	0.901096	0.678997	0.689908	0.539952	0.648805	0.47	0.511836	0.519252	0.342184	0.393015	0.754338	0.480849	35	51	38	33	34	25	25	23	24	25	21	19
ENSMUSG00000072589|Gm10371	14	0.968796	0.00268199	0.29424	0.320659	0.367859	0.474261	0.288059	0.202914	0.194383	0.570948	0.429131	0.575815	0.373862	0.847313	0.8274	0.308023	0.604078	13	22	20	14	10	9	22	21	27	18	52	40
ENSMUSG00000039037|St6galnac5	3	0.221614	0.0027284	0.296438	118.52	105.576	99.8556	106.52	108.985	106.781	123.065	110.654	120.025	125.555	129.965	145.829	107.706	125.849	4805	6314	4211	5177	5371	4944	4742	5415	5628	6045	7976	7050
ENSMUSG00000039899|Fgl2	5	-0.578569	0.00273222	0.296438	38.8244	59.4594	30.4001	36.6658	32.9127	40.7556	23.5386	37.1913	26.914	22.8679	28.8086	20.1472	39.8363	26.5779	1574	3556	1282	1782	1622	1887	907	1820	1262	1101	1768	974
ENSMUSG00000025969|Nrp2	1	-0.24713	0.00277931	0.299891	104.263	93.6034	110.692	105.018	84.2297	86.198	87.5886	80.5336	81.062	85.1158	75.7693	79.9268	97.3342	81.666	4227	5598	4668	5104	4151	3991	3375	3941	3801	4098	4650	3864
ENSMUSG00000014496|Ankrd28	14	-0.280166	0.00279811	0.300269	39.5644	34.027	37.7986	30.7401	29.9907	31.9868	29.4557	30.1005	30.4329	24.6749	25.6638	27.3456	34.0179	27.9456	1604	2035	1594	1494	1478	1481	1135	1473	1427	1188	1575	1322
ENSMUSG00000099759|1700030C10Rik	12	-0.741719	0.00283412	0.302481	2.31861	2.92615	1.84962	2.86002	2.96255	4.16843	1.37547	2.06392	1.79143	2.49241	1.12432	1.55137	2.84756	1.73315	94	175	78	139	146	193	53	101	84	120	69	75
ENSMUSG00000042254|Cilp	9	-0.621015	0.00287233	0.304902	16.2549	17.1723	14.3464	21.0489	13.5141	15.0971	9.52445	17.1857	11.559	11.5274	6.76221	9.32893	16.239	10.9813	659	1027	605	1023	666	699	367	841	542	555	415	451
ENSMUSG00000054764|Mtnr1a	8	-0.496252	0.00292873	0.306259	1.75129	1.80585	2.13417	1.83123	2.06973	1.77104	1.7907	1.3487	1.15163	1.76546	1.05914	1.17904	1.89389	1.38245	71	108	90	89	102	82	69	66	54	85	65	57
ENSMUSG00000077734|Snord83b	15	0.731279	0.0029065	0.306259	0.246661	0.38458	0.308269	0.226332	0.466703	0.345569	0.726661	0.51087	0.597142	0.519252	0.586601	0.393015	0.329686	0.55559	10	23	13	11	23	16	28	25	28	25	36	19
ENSMUSG00000052026|Slc6a7	18	-1.02785	0.0029319	0.306259	0.369991	0.852764	0.331983	0.432089	0.649325	0.604747	0.441187	0.204348	0.36255	0.166161	0.195534	0.268905	0.54015	0.273114	15	51	14	21	32	28	17	10	17	8	12	13
ENSMUSG00000036834|Plch1	3	0.402334	0.00296542	0.306499	1.57863	1.28751	1.65991	1.48145	1.82623	1.44707	2.30974	2.12522	1.96204	1.72392	1.90645	2.23398	1.5468	2.04356	64	77	70	72	90	67	89	104	92	83	117	108
ENSMUSG00000039013|Siglecf	7	-0.83614	0.00296364	0.306499	0.295993	0.418022	0.403122	0.349786	0.385537	0.194383	0.259522	0.143044	0.213265	0.207701	0.14665	0.16548	0.34114	0.189277	12	25	17	17	19	9	10	7	10	10	9	8
ENSMUSG00000070695|Cntnap5a	1	0.170441	0.00305399	0.314001	71.1863	60.9308	66.2068	64.5047	70.7562	70.669	74.2751	75.0979	73.1712	73.6715	78.8978	79.058	67.3756	75.6953	2886	3644	2792	3135	3487	3272	2862	3675	3431	3547	4842	3822
ENSMUSG00000034194|R3hcc1	14	-0.23097	0.00309398	0.316456	19.7082	19.3126	17.6425	18.0449	20.5146	19.9566	18.3741	15.8778	17.4877	16.7199	14.1273	16.2377	19.1966	16.4708	799	1155	744	877	1011	924	708	777	820	805	867	785
ENSMUSG00000000120|Ngfr	11	0.231502	0.00314485	0.318343	1069.67	1042.95	975.341	978.805	969.625	1000.25	1106.32	993.397	1175.52	1213.7	1367.06	1262.45	1006.11	1186.41	43366	62374	41131	47571	47785	46312	42629	48613	55120	58435	83897	61032
ENSMUSG00000049539|Hist1h1a	13	-0.455495	0.00313793	0.318343	3.13259	2.67534	2.727	2.11929	2.53643	2.15981	2.10213	1.83913	2.15397	2.07701	1.4665	1.63411	2.55841	1.87881	127	160	115	103	125	100	81	90	101	100	90	79
ENSMUSG00000049115|Agtr1a	13	0.184561	0.00316562	0.318802	97.6037	102.9	90.2755	93.5164	96.7698	89.6537	109.7	102.562	113.82	117.87	98.6793	106.672	95.1199	108.217	3957	6154	3807	4545	4769	4151	4227	5019	5337	5675	6056	5157
ENSMUSG00000096968|Gm26620	1	0.580447	0.00319188	0.319807	0.81398	0.986531	0.5454	0.802451	0.7102	0.842326	1.1419	0.980871	1.00235	1.18389	1.59686	1.13767	0.783481	1.17392	33	59	23	39	35	39	44	48	47	57	98	55
ENSMUSG00000029304|Spp1	5	0.695161	0.00322963	0.321946	7.39982	7.18997	8.25214	6.81055	10.6733	10.3455	11.3671	12.6696	10.258	10.2812	23.3989	15.1828	8.44521	13.8596	300	430	348	331	526	479	438	620	481	495	1436	734
ENSMUSG00000018401|Mtmr4	11	0.17815	0.00329569	0.326262	115.363	111.913	108.44	115.409	125.523	123.757	127.425	123.447	132.246	134.486	145.575	129.178	116.734	132.059	4677	6693	4573	5609	6186	5730	4910	6041	6201	6475	8934	6245
ENSMUSG00000033981|Gria2	3	0.226596	0.00333938	0.326262	133.123	124.102	128.145	141.808	136.419	139.826	143.775	143.33	142.866	161.238	170.88	180.89	133.904	157.163	5397	7422	5404	6892	6723	6474	5540	7014	6699	7763	10487	8745
ENSMUSG00000108917|Gm38451	7	0.535409	0.00333593	0.326262	0.443989	0.601951	0.592826	0.473241	0.608743	0.410364	0.83047	0.817392	0.661121	0.893114	0.668073	0.723975	0.521852	0.765691	18	36	25	23	30	19	32	40	31	43	41	35
ENSMUSG00000103216|Gm37248	17	-0.718519	0.00331463	0.326262	1.08531	0.802602	0.995948	0.967057	0.689908	0.691139	0.674757	0.429131	0.618468	0.768493	0.391067	0.37233	0.871993	0.542374	44	48	42	47	34	32	26	21	29	37	24	18
ENSMUSG00000068615|Gjd2	2	0.20527	0.00337065	0.327284	15.2436	16.8212	16.1012	18.1066	17.7144	16.8249	19.516	20.2713	20.4094	20.417	17.321	18.7406	16.802	19.4459	618	1006	679	880	873	779	752	992	957	983	1063	906
ENSMUSG00000050761|Gp1bb	16	0.284921	0.00342824	0.327284	5.74719	6.25361	6.07054	5.96694	5.05256	6.09066	7.21471	5.96696	7.67754	7.22799	7.968	6.84673	5.86359	7.15032	233	374	256	290	249	282	278	292	360	348	489	331
ENSMUSG00000033207|Mamdc2	19	-0.51826	0.00338753	0.327284	4.02057	5.23363	4.43434	5.34968	3.85537	4.68679	3.11426	4.31174	4.13734	3.13628	2.23234	2.95795	4.59673	3.31499	163	313	187	260	190	217	120	211	194	151	137	143
ENSMUSG00000039620|6430573F11Rik	8	-0.454763	0.00343213	0.327284	4.68655	3.81236	3.39097	3.95053	4.11916	4.60039	3.0364	2.59522	2.43122	2.51318	4.1388	3.1648	4.09333	2.97994	190	228	143	192	203	213	117	127	114	121	254	153
ENSMUSG00000049929|Lpar4	X	-0.374248	0.00343316	0.327284	4.0699	3.97957	3.93636	3.62132	3.49012	3.30451	2.88069	3.73957	2.79377	2.51318	2.42788	3.12343	3.73363	2.91309	165	238	166	176	172	153	111	183	131	121	149	151
ENSMUSG00000022269|March11	15	0.234948	0.00346753	0.328048	11.5437	11.4371	12.4494	12.0162	11.627	10.4103	12.8982	11.8317	14.3101	13.4175	15.2679	13.9003	11.5806	13.6043	468	684	525	584	573	482	497	579	671	646	937	672
ENSMUSG00000030217|Art4	6	-0.469696	0.00347459	0.328048	3.84791	3.77892	3.72295	3.97111	2.61759	4.25483	2.72498	2.88131	2.72979	2.11855	2.26493	3.35097	3.69888	2.67842	156	226	157	193	129	197	105	141	128	102	139	162
ENSMUSG00000039062|Anpep	7	-0.623068	0.00352099	0.330839	6.61051	6.889	5.05088	7.28379	5.41781	5.24834	3.37378	7.27479	3.98805	2.80396	3.50331	3.76467	6.08339	4.11809	268	412	213	354	267	243	130	356	187	135	215	182
ENSMUSG00000030077|Chl1	6	0.205978	0.00356826	0.330981	619.686	569.981	679.639	601.468	673.614	722.003	753.184	740.823	764.149	795.868	689.256	707.116	644.399	741.733	25123	34088	28661	29232	33197	33429	29022	36253	35831	38318	42300	34185
ENSMUSG00000031139|Mcf2	X	-0.246481	0.00358625	0.330981	24.7894	26.72	26.6298	26.913	32.2025	31.2956	26.6529	22.3352	24.6747	22.8886	23.7411	21.8227	28.0917	23.6859	1005	1598	1123	1308	1587	1449	1027	1093	1157	1102	1457	1055
ENSMUSG00000051379|Flrt3	2	0.24037	0.00360677	0.330981	7.79448	7.32374	8.65526	7.26321	7.22375	6.86819	9.34278	8.52131	9.76753	8.43266	8.17983	9.06003	7.52144	8.88402	316	438	365	353	356	318	360	417	458	406	502	438
ENSMUSG00000051599|Pcdhb2	18	-0.343536	0.0035994	0.330981	3.40392	3.4445	4.60033	4.60895	3.97712	3.69327	3.21807	3.06522	3.49754	2.97012	3.01448	2.81316	3.95468	3.09643	138	206	194	224	196	171	124	150	164	143	185	136
ENSMUSG00000032915|Adgre4	17	-0.814962	0.00357233	0.330981	0.69065	0.718997	0.853669	0.329211	0.547868	0.45356	0.363331	0.347392	0.277244	0.311551	0.260712	0.393015	0.598993	0.325541	28	43	36	16	27	21	14	17	13	15	16	19
ENSMUSG00000001630|Stk38l	6	-0.179239	0.00363717	0.332218	27.7	25.3823	24.045	23.7443	25.1005	24.989	22.4486	23.7248	22.5208	20.5208	21.1991	22.919	25.1602	22.2222	1123	1518	1014	1154	1237	1157	865	1161	1056	988	1301	1108
ENSMUSG00000022861|Dgkg	16	-0.190511	0.00374474	0.34046	64.4524	62.2518	67.345	68.0643	66.1906	70.2802	61.4029	52.4153	59.5009	65.2804	54.4724	57.0078	66.4307	58.3466	2613	3723	2840	3308	3262	3254	2366	2565	2790	3143	3343	2756
ENSMUSG00000024713|Pcsk5	19	-0.599005	0.00378026	0.341873	7.84381	7.84209	8.7264	8.16854	6.20917	6.7818	5.39805	7.3974	7.10172	4.56942	3.37296	3.74398	7.5953	5.26392	318	469	368	397	306	314	208	362	333	220	207	181
ENSMUSG00000020393|Kremen1	11	-0.175436	0.0037951	0.341873	14.8983	14.7812	15.4135	14.8968	13.4532	14.0388	12.1197	13.3439	13.1798	12.3582	13.2148	13.0315	14.5803	12.8747	604	884	650	724	663	650	467	653	618	595	811	630
ENSMUSG00000021684|Pde8b	13	-0.272443	0.00389774	0.344792	5.13054	6.35393	6.61594	6.21385	6.83821	5.83149	4.90496	5.35392	4.54254	5.42099	5.27941	5.06782	6.16399	5.09494	208	380	279	302	337	270	189	262	213	261	324	245
ENSMUSG00000034402|Kcnh5	12	0.288342	0.0038932	0.344792	14.1337	12.8583	11.8565	15.2466	15.7056	14.082	17.5177	15.367	15.0778	16.2838	18.0869	20.1472	13.9804	17.0801	573	769	500	741	774	652	675	752	707	784	1110	974
ENSMUSG00000042581|Thsd7b	1	-0.33667	0.00386535	0.344792	5.20454	5.451	6.14168	6.50191	5.45839	5.39952	5.08663	3.98479	4.45724	5.691	3.97585	4.17837	5.69284	4.56231	211	326	259	316	269	250	196	195	209	274	244	202
ENSMUSG00000047150|1700001C19Rik	17	-0.724021	0.00387425	0.344792	0.616652	0.635393	0.592826	0.576119	0.649325	0.993512	0.570948	0.429131	0.554489	0.373862	0.342184	0.24822	0.677305	0.419806	25	38	25	28	32	46	22	21	26	18	21	12
ENSMUSG00000005125|Ndrg1	15	-0.194118	0.00397133	0.345612	214.866	185.97	219.464	204.337	208.738	221.748	190.255	191.433	200.64	167.137	175.817	172.244	209.187	182.921	8711	11122	9255	9931	10287	10267	7331	9368	9408	8047	10790	8327
ENSMUSG00000021179|Nrde2	12	-0.155017	0.00418871	0.345612	17.6362	18.1254	15.9589	16.6663	16.781	17.2569	15.1561	15.5509	15.0565	15.536	15.1376	15.5758	17.0708	15.3355	715	1084	673	810	827	799	584	761	706	748	929	753
ENSMUSG00000008999|Bmp7	2	-0.434842	0.0041928	0.345612	1.99795	2.3242	2.15789	1.87239	1.84652	1.87903	1.7907	1.79826	1.30092	1.74469	1.27097	1.22041	2.013	1.52099	81	139	91	91	91	87	69	88	61	84	78	59
ENSMUSG00000027852|Nras	3	0.149575	0.00427195	0.345612	88.2059	92.4664	90.8921	90.821	99.3062	101.036	103.575	100.049	103.668	101.732	108.782	105.866	93.7879	103.945	3576	5530	3833	4414	4894	4678	3991	4896	4861	4898	6676	5118
ENSMUSG00000023886|Smoc2	17	-0.532176	0.00403093	0.345612	87.5892	116.912	114.392	115.574	98.4337	94.794	79.5953	91.9362	81.3606	89.1868	43.5388	60.4829	104.616	74.3501	3551	6992	4824	5617	4851	4389	3067	4499	3815	4294	2672	2924
ENSMUSG00000085023|Gm12744	4	0.17154	0.00393932	0.345612	62.5038	62.7033	59.8043	60.3073	58.8045	61.209	72.3806	60.6096	72.3394	72.9861	65.6993	68.4053	60.8887	68.7367	2534	3750	2522	2931	2898	2834	2789	2966	3392	3514	4032	3307
ENSMUSG00000030956|Fam53b	7	-0.245175	0.00408773	0.345612	22.9641	20.8008	21.65	20.8226	20.9813	19.4167	16.9208	20.0465	19.3005	19.607	15.4472	15.9895	21.1059	17.8852	931	1244	913	1012	1034	899	652	981	905	944	948	773
ENSMUSG00000037656|Slc20a2	8	-0.172312	0.00424929	0.345612	17.5129	17.6907	17.8559	16.8309	16.5172	18.7255	15.3118	15.7961	15.5683	14.3106	16.653	15.4931	17.5222	15.5221	710	1058	753	818	814	867	590	773	730	689	1022	749
ENSMUSG00000028989|Angptl7	4	0.528469	0.00421737	0.345612	6.65984	12.5239	9.69863	11.8104	8.86735	12.8941	14.5073	16.2048	12.5613	19.6485	11.8624	15.5965	10.409	15.0635	270	749	409	574	437	597	559	793	589	946	728	754
ENSMUSG00000097417|Gm26669	12	-0.320156	0.0042766	0.345612	16.5509	17.49	19.5158	16.9544	14.0011	14.0172	13.3135	14.3452	14.6513	13.7706	10.8358	12.1421	16.4216	13.1764	671	1046	823	824	690	649	513	702	687	663	665	587
ENSMUSG00000040254|Sema3d	5	-0.503445	0.00409508	0.345612	12.333	14.614	11.9277	14.9174	17.4506	16.069	8.59017	15.6326	12.0281	7.58108	9.40191	9.76332	14.5519	10.4995	500	874	503	725	860	744	331	765	564	365	577	472
ENSMUSG00000050737|Ptges	2	-0.366086	0.00400463	0.345612	10.0884	11.8718	10.742	12.5923	10.308	12.7429	8.3566	10.1152	7.82682	7.20722	8.45683	11.6456	11.3909	8.93473	409	710	453	612	508	590	322	495	367	347	519	563
ENSMUSG00000051401|Kctd16	18	0.318262	0.00411636	0.345612	4.31656	4.89921	4.71889	4.54722	5.33664	4.64359	5.3721	5.55827	4.88377	6.14795	6.7785	6.82605	4.74369	5.92777	175	293	199	221	263	215	207	272	229	296	416	330
ENSMUSG00000048612|Myof	19	-0.496353	0.00421772	0.345612	7.62182	10.601	8.7264	9.0533	6.29034	7.08418	5.19044	8.03088	6.46193	4.38249	5.75195	5.41947	8.22951	5.87286	309	634	368	440	310	328	200	393	303	211	353	262
ENSMUSG00000039958|Mettl20	6	-0.362494	0.00415661	0.345612	7.69581	7.57455	7.46961	7.0163	6.81792	7.58093	5.83924	7.25436	6.4406	6.14795	4.30174	5.06782	7.35919	5.84195	312	453	315	341	336	351	225	355	302	296	264	245
ENSMUSG00000032688|Malt1	18	-0.261308	0.00407795	0.345612	5.74719	6.22016	6.04683	6.23443	5.49897	5.01076	4.64544	5.06783	4.81979	5.37945	4.4158	4.73686	5.79306	4.8442	233	372	255	303	271	232	179	248	226	259	271	229
ENSMUSG00000044033|Ccdc141	2	-0.355857	0.00408592	0.345612	3.87257	5.13331	4.0075	3.47729	3.93654	3.77967	3.11426	2.94261	3.83877	2.97012	3.09595	3.04069	4.03448	3.16707	157	307	169	169	194	175	120	144	180	143	190	147
ENSMUSG00000097425|Vmn1r181	7	0.698131	0.0042734	0.345612	1.03598	1.30423	1.47021	0.843603	1.11603	1.25269	2.3876	1.53261	1.98336	1.37083	2.91671	1.44795	1.17046	1.93984	42	78	62	41	55	58	92	75	93	66	179	70
ENSMUSG00000084866|A930006K02Rik	16	-0.43869	0.00424964	0.345612	1.15931	0.819323	0.924809	0.946481	1.13632	1.01511	0.700709	0.715218	0.682448	0.664643	0.831018	0.74466	1.00022	0.723116	47	49	39	46	56	47	27	35	32	32	51	36
ENSMUSG00000022783|Spag6l	16	-0.474174	0.00426225	0.345612	0.739982	0.685556	0.758817	0.864178	0.750783	0.669541	0.674757	0.531305	0.575815	0.477712	0.537718	0.434385	0.744809	0.538615	30	41	32	42	37	31	26	26	27	23	33	21
ENSMUSG00000027004|Frzb	2	-0.88103	0.00420812	0.345612	0.641318	1.10358	0.521687	0.514392	0.507285	0.410364	0.207617	0.367827	0.341224	0.311551	0.456245	0.24822	0.616437	0.322114	26	66	22	25	25	19	8	18	16	15	28	12
ENSMUSG00000038463|Olfml2b	1	-0.253225	0.00434915	0.345771	28.6373	34.1775	30.827	36.2543	29.7472	31.9652	25.4591	30.0187	24.2909	27.4165	23.8877	30.2001	31.9347	26.8788	1161	2044	1300	1762	1466	1480	981	1469	1139	1320	1466	1460
ENSMUSG00000048371|Pdp2	8	-0.289327	0.00440181	0.345771	24.2961	22.105	24.7564	19.156	19.4392	21.5117	14.9744	21.0479	16.4854	17.5507	17.5492	19.3611	21.8774	17.8281	985	1322	1044	931	958	996	577	1030	773	845	1077	936
ENSMUSG00000085289|Gm15337	18	0.199206	0.00438714	0.345771	11.3957	10.0492	10.3863	11.2755	9.82105	9.61115	11.5487	11.137	12.0708	12.6905	11.9113	12.1835	10.4232	11.9236	462	601	438	548	484	445	445	545	566	611	731	589
ENSMUSG00000045991|Onecut2	18	0.300698	0.00437244	0.345771	6.46251	5.71854	5.07459	7.40724	5.60043	5.76669	7.37042	6.64131	6.8458	7.2903	7.6747	8.31537	6.005	7.35632	262	342	214	360	276	267	284	325	321	351	471	402
ENSMUSG00000090087|Gm15939	10	0.459567	0.0043458	0.345771	1.08531	1.87274	1.70734	1.79008	1.68419	1.59826	2.17998	2.10479	1.87673	2.03547	2.63971	2.54425	1.62299	2.23015	44	112	72	87	83	74	84	103	88	98	162	123
ENSMUSG00000033383|Rtp1	16	-0.660142	0.00429655	0.345771	1.25797	1.42127	1.20937	0.740724	1.46098	1.51187	1.11594	0.940001	0.639795	0.685413	0.684368	0.765345	1.26703	0.805144	51	85	51	36	72	70	43	46	30	33	42	37
ENSMUSG00000019189|Rnf145	11	0.156447	0.00431535	0.345771	69.3857	67.5858	65.2346	68.517	71.3446	70.8202	74.0935	71.6444	74.3868	75.6654	82.5315	82.2022	68.8146	76.754	2813	4042	2751	3330	3516	3279	2855	3506	3488	3643	5065	3974
ENSMUSG00000108055|Gm43876	6	0.605888	0.00443842	0.34588	0.937311	0.936369	1.54135	1.41972	0.811657	0.647943	1.76475	1.51218	1.30092	1.62007	1.4828	1.53069	1.04906	1.53523	38	56	65	69	40	30	68	74	61	78	91	74
ENSMUSG00000021913|Ogdhl	14	-0.180597	0.00442612	0.34588	41.2417	38.0233	36.3758	36.2338	37.0927	35.8312	32.3364	32.1848	35.2527	36.2646	32.1653	30.2415	37.4664	33.0742	1672	2274	1534	1761	1828	1659	1246	1575	1653	1746	1974	1462
ENSMUSG00000022358|Fbxo32	15	-0.433151	0.00461253	0.358027	12.5057	13.2429	10.5286	9.2179	9.49638	9.54636	8.84969	10.2991	7.93345	7.04106	5.98007	8.43948	10.7563	8.09048	507	792	444	448	468	442	341	504	372	339	367	408
ENSMUSG00000049624|Slc17a5	9	-0.192661	0.00466464	0.359232	29.3033	27.1714	24.9935	27.8595	28.6109	29.1142	25.9262	24.5013	25.4212	25.9834	21.8672	22.8776	27.8421	24.4295	1188	1625	1054	1354	1410	1348	999	1199	1192	1251	1342	1106
ENSMUSG00000034041|Lyl1	8	-0.382286	0.0046577	0.359232	2.02262	2.2406	1.94447	1.93411	1.86681	2.35419	1.29761	2.04348	1.55683	1.55776	1.59686	1.44795	2.06047	1.58341	82	134	82	94	92	109	50	100	73	75	98	70
ENSMUSG00000049940|Pgrmc2	3	0.138264	0.00474058	0.359442	75.3795	78.8389	73.9136	77.1382	79.2989	82.4183	84.8377	82.5566	87.3746	82.0003	89.8314	87.332	77.8312	85.6554	3056	4715	3117	3749	3908	3816	3269	4040	4097	3948	5513	4222
ENSMUSG00000060568|Fam78b	1	0.314371	0.00472707	0.359442	46.7422	45.0126	41.7112	45.5545	47.0355	46.8463	54.1103	44.3231	56.2593	55.5808	76.0137	56.7596	45.4837	57.1745	1895	2692	1759	2214	2318	2169	2085	2169	2638	2676	4665	2744
ENSMUSG00000038214|Bend3	10	-0.331547	0.0046922	0.359442	8.06581	8.02602	6.85307	7.46897	6.63529	7.88331	5.19044	5.43566	5.35295	5.35868	6.89256	7.50865	7.48874	5.95649	327	480	289	363	327	365	200	266	251	258	423	363
ENSMUSG00000022865|Cxadr	16	-0.494042	0.00471703	0.359442	7.62182	6.5713	7.32733	5.90522	6.00626	4.96756	3.0364	6.68218	4.64917	4.56942	4.18768	4.26111	6.39991	4.56433	309	393	309	287	296	230	117	327	218	220	257	206
ENSMUSG00000085563|2210411M09Rik	1	-0.397997	0.00476061	0.359572	1.40597	1.58848	1.30422	1.4403	1.21748	1.23109	1.11594	1.22609	1.045	1.05927	0.896196	0.930825	1.36459	1.04555	57	95	55	70	60	57	43	60	49	51	55	45
ENSMUSG00000033318|Gstt2	10	-0.3355	0.00485841	0.365554	6.09252	5.50117	5.76227	4.75298	5.1946	4.92437	3.21807	5.08827	4.28662	4.59019	3.95956	4.34385	5.37132	4.24776	247	329	243	231	256	228	124	249	201	221	243	210
ENSMUSG00000047045|Tmem164	X	0.214605	0.00497505	0.366384	139.215	134.185	124.707	126.561	134.025	138.271	142.893	136.505	150.608	148.693	181.325	168.148	132.827	154.695	5644	8025	5259	6151	6605	6402	5506	6680	7062	7159	11128	8129
ENSMUSG00000034560|A230046K03Rik	10	0.158462	0.00498945	0.366384	105.299	108.468	104.266	103.269	113.145	115.593	129.501	114.231	119.386	112.491	124.197	126.137	108.34	120.99	4269	6487	4397	5019	5576	5352	4990	5590	5598	5416	7622	6098
ENSMUSG00000024222|Fkbp5	17	0.271568	0.005029	0.366384	33.9405	28.3753	29.499	30.1845	34.0693	40.626	36.0216	41.3192	39.2834	36.1399	44.1254	38.7637	32.7824	39.2755	1376	1697	1244	1467	1679	1881	1388	2022	1842	1740	2708	1874
ENSMUSG00000022371|Col14a1	15	-0.309801	0.00492571	0.366384	42.5243	47.5541	45.3868	41.3982	32.3851	34.6865	30.9091	35.4748	35.8498	32.8998	28.2057	32.4341	40.6559	32.6289	1724	2844	1914	2012	1596	1606	1191	1736	1681	1584	1731	1568
ENSMUSG00000067242|Lgi1	19	-0.196414	0.00501113	0.366384	20.9415	19.6136	20.6303	19.0942	17.8159	18.3584	18.7375	15.5509	17.4877	16.9692	15.7568	17.334	19.409	16.9727	849	1173	870	928	878	850	722	761	820	817	967	838
ENSMUSG00000028701|Lurap1	4	-0.225459	0.00496159	0.366384	12.259	12.0892	11.1688	10.5142	10.1254	10.9502	8.33065	9.97218	10.4073	9.88656	9.45079	9.20482	11.1845	9.54206	497	723	471	511	499	507	321	488	488	476	580	445
ENSMUSG00000051133|Gm6293	19	-0.710485	0.00491013	0.366384	0.665984	0.668835	0.735104	0.823027	0.7102	0.647943	0.467139	0.388261	0.661121	0.207701	0.505129	0.475755	0.708515	0.450851	27	40	31	40	35	30	18	19	31	10	31	23
ENSMUSG00000031886|Ces2e	8	0.895945	0.00495759	0.366384	0.12333	0.284255	0.23713	0.123454	0.14204	0.107991	0.23357	0.265652	0.383877	0.228471	0.439951	0.33096	0.1697	0.313747	5	17	10	6	7	5	9	13	18	11	27	16
ENSMUSG00000014361|Mertk	2	0.330681	0.00503736	0.366384	7.94248	8.12634	9.31923	7.75703	7.46724	9.69754	9.65421	12.8739	11.9215	10.7381	9.54856	8.72907	8.38498	10.5776	322	486	393	377	368	449	372	630	559	517	586	422
ENSMUSG00000020654|Adcy3	12	-0.192525	0.00517725	0.367057	63.5645	55.2792	61.0137	54.258	53.7723	53.3473	49.1015	46.7344	49.776	55.7054	50.3988	46.4999	56.8725	49.7027	2577	3306	2573	2637	2650	2470	1892	2287	2334	2682	3093	2248
ENSMUSG00000097971|Gm26917	17	0.3178	0.00510692	0.367057	1800.11	2471.39	2318.28	2182.22	2332.24	1906.42	2802.71	2644.22	2586.65	2107.02	3146.05	2952.22	2168.44	2706.48	72979	147803	97764	106058	114937	88268	107995	129398	121288	101445	193075	142723
ENSMUSG00000024501|Dpysl3	18	0.164523	0.00507292	0.367057	893.775	827.232	842.738	842.759	840.166	868.308	935.602	850.006	935.188	983.838	977.31	1061.99	852.496	957.322	36235	49473	35539	40959	41405	40203	36051	41596	43851	47368	59978	51341
ENSMUSG00000031924|Cyb5b	8	0.126693	0.00512966	0.367057	276.359	276.647	265.942	279.644	285.338	278.702	307.352	285.597	315.611	293.108	311.062	303.221	277.105	302.658	11204	16545	11215	13591	14062	12904	11843	13976	14799	14112	19090	14659
ENSMUSG00000035107|Dcbld2	16	0.201184	0.00519614	0.367057	63.6385	64.693	62.0096	65.5129	65.2572	66.9541	65.9964	67.8435	72.7873	75.0008	87.3384	78.7271	64.6776	74.6156	2580	3869	2615	3184	3216	3100	2543	3320	3413	3611	5360	3806
ENSMUSG00000078202|Nrarp	2	-0.467098	0.00516833	0.367057	18.0802	21.7371	19.255	15.1437	14.6707	19.8919	10.7442	10.8918	11.7722	11.839	14.3717	19.8783	18.1298	13.2495	733	1300	812	736	723	921	414	533	552	570	882	961
ENSMUSG00000035000|Dpp4	2	-0.62704	0.00518679	0.367057	2.49127	3.57827	2.46616	3.16865	2.65818	2.39739	1.08999	3.10609	1.87673	1.43314	1.85757	1.88233	2.79332	1.87431	101	214	104	154	131	111	42	152	88	69	114	91
ENSMUSG00000029005|Draxin	4	-0.649414	0.0051638	0.367057	1.06064	1.00325	1.06709	1.25512	1.21748	0.993512	0.778565	0.817392	0.959692	0.913884	0.391067	0.57918	1.09952	0.739963	43	60	45	61	60	46	30	40	45	44	24	28
ENSMUSG00000021696|Elovl7	13	0.192851	0.00580498	0.375679	58.0639	61.2653	55.0143	56.9329	66.4747	68.9195	67.5535	65.5957	69.4817	69.1644	75.9811	70.3703	61.1118	69.6911	2354	3664	2320	2767	3276	3191	2603	3210	3258	3330	4663	3402
ENSMUSG00000021595|Nsun2	13	0.169916	0.00608532	0.375679	60.6292	61.0813	57.1959	59.7106	65.5819	67.0405	68.1764	64.3696	70.5054	66.0073	75.4434	73.1214	61.8732	69.6039	2458	3653	2412	2902	3232	3104	2627	3150	3306	3178	4630	3535
ENSMUSG00000020142|Slc1a4	11	0.152942	0.00626812	0.375679	58.0886	56.8844	52.9986	57.7148	59.4742	60.2371	60.7022	58.934	64.1927	65.9035	67.6221	66.7505	57.5663	64.0175	2355	3402	2235	2805	2931	2789	2339	2884	3010	3173	4150	3227
ENSMUSG00000000753|Serpinf1	11	-0.199539	0.00614967	0.375679	52.1441	64.9439	54.1843	54.3609	62.6193	64.2543	48.5046	51.3118	50.0533	52.0498	54.7494	49.3751	58.7511	51.0073	2114	3884	2285	2642	3086	2975	1869	2511	2347	2506	3360	2387
ENSMUSG00000004360|9330159F19Rik	10	0.20395	0.00603556	0.375679	39.2437	37.321	42.7072	42.7562	41.3945	44.5785	43.4959	43.3218	45.6813	48.1243	53.8532	51.154	41.3335	47.6051	1591	2232	1801	2078	2040	2064	1676	2120	2142	2317	3305	2473
ENSMUSG00000021541|Trpc7	13	0.639539	0.00603866	0.375679	6.63517	7.94241	7.68303	8.3743	8.92822	6.93299	8.22684	10.2378	9.17039	11.0497	21.085	15.1828	7.74935	12.4921	269	475	324	407	440	321	317	501	430	532	1294	734
ENSMUSG00000020325|Fstl3	10	0.196174	0.00606286	0.375679	9.47177	11.0023	10.6472	9.67057	10.6327	10.1511	11.1594	11.0552	11.9215	11.3197	13.1171	11.9352	10.2626	11.7514	384	658	449	470	524	470	430	541	559	545	805	577
ENSMUSG00000020323|Prss57	10	0.185096	0.00621846	0.375679	7.72048	8.62797	8.48927	7.63357	8.56298	8.31527	8.87565	8.82784	9.68223	9.34654	9.95592	9.3703	8.22492	9.34308	313	516	358	371	422	385	342	432	454	450	611	453
ENSMUSG00000021180|Rps6ka5	12	-0.287822	0.00616013	0.375679	10.4584	9.58106	11.3111	10.617	10.795	10.6479	9.31683	9.87001	9.55427	8.76498	6.59926	8.50153	10.5684	8.76781	424	573	477	516	532	493	359	483	448	422	405	411
ENSMUSG00000000392|Fap	2	-0.367323	0.00625906	0.375679	4.78522	6.92244	6.28396	5.82292	5.55985	6.06906	4.02259	4.92479	4.32928	4.27864	4.02473	6.24687	5.90724	4.63782	194	414	265	283	274	281	155	241	203	206	247	302
ENSMUSG00000017550|Atad5	11	-0.214779	0.00601419	0.375679	5.15521	5.11659	5.21687	5.37025	4.74819	5.07555	3.94473	4.41392	4.56387	4.77712	4.4321	4.24042	5.11378	4.39536	209	306	220	261	234	235	152	216	214	230	272	205
ENSMUSG00000003477|Inmt	6	-0.939747	0.00621768	0.375679	4.04524	5.03298	3.79409	5.47313	6.77733	8.31527	2.41355	7.49957	3.34826	1.68238	1.92275	2.62699	5.57301	3.24892	164	301	160	266	334	385	93	367	157	81	118	127
ENSMUSG00000018654|Ikzf1	11	-0.440632	0.00550062	0.375679	4.66189	4.07989	3.43839	3.35383	4.07858	3.4557	3.73711	3.67826	2.8151	2.38856	2.29752	2.50288	3.84471	2.90324	189	244	145	163	201	160	144	180	132	115	141	121
ENSMUSG00000022102|Dok2	14	-0.470918	0.00584336	0.375679	1.33197	1.6052	1.4465	1.19339	1.48127	1.40388	1.08999	1.3487	0.959692	0.706183	0.961374	1.15836	1.41037	1.03738	54	96	61	58	73	65	42	66	45	34	59	56
ENSMUSG00000005947|Itgae	11	-0.606048	0.00611139	0.375679	1.70196	1.45472	1.6362	1.23454	2.41468	1.1231	1.21975	1.26696	0.959692	1.10081	0.798429	0.86877	1.5942	1.03574	69	87	69	60	119	52	47	62	45	53	49	42
ENSMUSG00000001444|Tbx21	11	-0.605048	0.00568716	0.375679	1.3073	1.13702	1.04337	1.15224	0.953697	1.03671	1.1419	0.837827	0.78908	0.789263	0.586601	0.434385	1.10506	0.763175	53	68	44	56	47	48	44	41	37	38	36	21
ENSMUSG00000001865|Cpa3	3	-1.34806	0.0060538	0.375679	1.08531	1.63865	0.948522	0.658422	0.304371	0.56155	0.337378	0.449566	0.383877	0.145391	0.439951	0.16548	0.866136	0.320274	44	98	40	32	15	26	13	22	18	7	27	8
ENSMUSG00000059995|Atxn7l3	11	0.154466	0.00556535	0.375679	81.99	86.3131	81.2883	82.8377	88.8764	94.9668	100.072	90.9962	98.9336	93.8393	97.8483	92.5653	86.0454	95.709	3324	5162	3428	4026	4380	4397	3856	4453	4639	4518	6005	4475
ENSMUSG00000028820|Sfpq	4	0.229934	0.0058939	0.375679	65.4144	64.9773	73.6527	74.1547	63.8165	60.777	68.5657	71.5218	75.5171	85.822	86.6051	84.7257	67.1321	78.7929	2652	3886	3106	3604	3145	2814	2642	3500	3541	4132	5315	4096
ENSMUSG00000045440|Insm2	12	0.206419	0.00552562	0.375679	55.4247	61.8839	54.8483	61.8093	68.9705	59.6971	64.3614	66.6583	76.8393	72.9238	72.5593	64.8888	60.439	69.7052	2247	3701	2313	3004	3399	2764	2480	3262	3603	3511	4453	3137
ENSMUSG00000044847|Lsm11	11	0.164961	0.0058145	0.375679	27.8233	29.1445	27.6257	28.2916	30.2139	31.6628	30.9869	30.5705	34.229	34.2914	31.6113	34.3578	29.127	32.6745	1128	1743	1165	1375	1489	1466	1194	1496	1605	1651	1940	1661
ENSMUSG00000032940|Rbm11	16	0.21187	0.00581718	0.375679	21.3855	22.8073	20.6778	20.0407	23.6395	23.8011	27.5612	23.3978	25.869	22.5563	26.9673	27.3042	22.0586	25.6093	867	1364	872	974	1165	1102	1062	1145	1213	1086	1655	1320
ENSMUSG00000027332|Ivd	2	-0.279861	0.00571353	0.375679	34.1872	30.014	31.0878	28.8265	24.5323	26.0905	21.722	28.7518	24.4188	24.0933	21.2806	23.2913	29.123	23.9263	1386	1795	1311	1401	1209	1208	837	1407	1145	1160	1306	1126
ENSMUSG00000025905|Oprk1	1	0.438414	0.00537159	0.375679	11.5191	10.6679	9.53264	11.6458	14.2649	14.4923	17.9849	10.8305	16.4427	16.5538	18.4291	17.9753	12.0204	16.3694	467	638	402	566	703	671	693	530	771	797	1131	869
ENSMUSG00000049103|Ccr2	9	-0.468076	0.00574354	0.375679	17.8582	25.4324	17.9745	19.6292	21.5292	30.2805	17.5177	20.5779	13.1371	12.0882	16.0338	16.7755	22.1173	16.0217	724	1521	758	954	1061	1402	675	1007	616	582	984	811
ENSMUSG00000062980|Cped1	6	-0.477837	0.00571587	0.375679	17.9816	25.8672	23.9028	16.3782	14.9548	16.6305	11.9899	18.0439	15.3764	13.2721	10.9988	13.1143	19.2858	13.7992	729	1547	1008	796	737	770	462	883	721	639	675	634
ENSMUSG00000024191|Bnip1	17	0.239775	0.00574588	0.375679	10.5571	10.9354	11.5957	10.9874	11.6879	10.8207	13.002	12.9557	12.0068	11.1743	15.2679	14.3347	11.0974	13.1236	428	654	489	534	576	501	501	634	563	538	937	693
ENSMUSG00000052609|Plekhg3	12	-0.257048	0.00581239	0.375679	11.8397	15.5337	15.2949	14.6293	12.4995	12.3109	11.393	12.8944	11.2391	10.572	11.3573	11.1699	13.6847	11.4376	480	929	645	711	616	570	439	631	527	509	697	540
ENSMUSG00000103217|Gm38287	2	-0.458073	0.00585435	0.375679	14.6763	17.2225	15.3423	12.2837	11.8705	16.5873	8.87565	9.35914	9.12774	9.40885	11.6342	16.2998	14.6638	10.7842	595	1030	647	597	585	768	342	458	428	453	714	788
ENSMUSG00000037070|Rbmxl1	8	0.265975	0.00607976	0.375679	8.63313	7.50767	7.37476	6.255	7.26433	7.51614	8.87565	7.94914	8.40264	8.49497	10.4122	9.06003	7.42517	8.86576	350	449	311	304	358	348	342	389	394	409	639	438
ENSMUSG00000027009|Itga4	2	-0.325453	0.00546032	0.375679	9.8911	12.0223	10.2915	11.2549	8.58327	9.1144	8.12303	9.93131	7.31499	8.74421	7.03921	7.98441	10.1929	8.18953	401	719	434	547	423	422	313	486	343	421	432	386
ENSMUSG00000053198|Prx	7	-0.480712	0.0061577	0.375679	16.2549	10.2666	11.4771	8.88869	8.68473	8.92001	7.78565	9.66566	7.59223	6.16872	7.72358	6.2055	10.7487	7.52356	659	614	484	432	428	413	300	473	356	297	474	300
ENSMUSG00000026586|Prrx1	1	-0.566115	0.00544284	0.375679	9.27444	12.8416	8.86868	9.34136	11.6676	11.123	6.90328	11.4435	9.10641	5.60792	4.88834	6.82605	10.5194	7.46258	376	768	374	454	575	515	266	560	427	270	300	330
ENSMUSG00000087291|Gm11946	11	-0.438271	0.00618359	0.375679	8.55913	9.81515	9.55636	10.6788	7.20345	6.58742	6.15067	6.4574	7.18703	8.22495	4.92093	5.99865	8.73338	6.48994	347	587	403	519	355	305	237	316	337	396	302	290
ENSMUSG00000057818|1600029O15Rik	9	0.322963	0.00544097	0.375679	5.91986	4.68184	4.43434	4.71183	4.80907	5.26994	5.73543	6.13044	5.20366	6.10641	6.1919	7.8603	4.97114	6.20469	240	280	187	229	237	244	221	300	244	294	380	380
ENSMUSG00000048776|Pthlh	6	0.446271	0.0061739	0.375679	3.00926	3.7622	2.08675	2.81887	3.12488	3.11013	4.20425	3.47392	3.71081	3.38552	5.06758	4.63344	2.98535	4.07925	122	225	88	137	154	144	162	170	174	163	311	224
ENSMUSG00000090069|E430024P14Rik	17	0.280555	0.00535465	0.375679	3.40392	3.17697	2.82185	2.79829	3.00313	3.06693	3.81497	3.33087	3.6255	3.73862	4.25286	3.39234	3.04518	3.69253	138	190	119	136	148	142	147	163	170	180	261	164
ENSMUSG00000096956|Snhg18	15	-0.401539	0.00580382	0.375679	3.50258	3.96285	3.65181	3.27153	3.85537	3.54209	3.11426	3.49435	3.13499	2.67934	1.95534	2.62699	3.63104	2.83421	142	237	154	159	190	164	120	171	147	129	120	127
ENSMUSG00000087064|Sap30bpos	11	-0.657182	0.00569776	0.375679	4.53856	4.61496	4.0075	4.13571	2.53643	4.72998	2.62117	2.92218	1.7701	1.86931	4.10621	2.3374	4.09386	2.60439	184	276	169	201	125	219	101	143	83	90	252	113
ENSMUSG00000074715|Ccl28	13	-0.832243	0.00581141	0.375679	3.05859	2.57501	2.20531	2.4485	2.90167	2.65657	1.34951	1.77783	0.554489	1.26697	2.57453	2.00644	2.64094	1.5883	124	154	93	119	143	123	52	87	26	61	158	97
ENSMUSG00000056174|Col8a2	4	-0.687825	0.00617111	0.375679	1.2333	1.80585	1.77848	2.22217	1.78564	1.23109	0.700709	1.53261	1.47153	1.14236	0.749546	0.848085	1.67609	1.07414	50	108	75	108	88	57	27	75	69	55	46	41
ENSMUSG00000037548|H2-DMb2	17	-0.549426	0.00613459	0.375679	1.15931	1.67209	1.4465	1.23454	1.23778	1.40388	0.960231	1.06261	1.34357	0.581562	0.863607	0.930825	1.35901	0.957067	47	100	61	60	61	65	37	52	63	28	53	45
ENSMUSG00000057615|Ldoc1	X	0.636535	0.00602859	0.375679	0.468655	0.535068	0.308269	0.432089	0.689908	0.669541	0.700709	0.572175	0.917039	0.913884	0.814724	0.86877	0.517255	0.797883	19	32	13	21	34	31	27	28	43	44	50	42
ENSMUSG00000029299|Abcg3	5	-0.653563	0.00554884	0.375679	1.08531	1.37111	1.39907	0.823027	1.1769	1.40388	0.83047	1.08305	1.06632	0.602333	0.602896	0.558495	1.20988	0.790594	44	82	59	40	58	65	32	53	50	29	37	27
ENSMUSG00000031554|Adam5	8	-0.571059	0.00590059	0.375679	0.937311	0.852764	0.995948	1.09051	1.05515	1.05831	1.11594	0.653914	0.682448	0.685413	0.439951	0.66192	0.998332	0.706598	38	51	42	53	52	49	43	32	32	33	27	32
ENSMUSG00000042351|Grap2	15	-0.697051	0.00587048	0.375679	1.25797	1.40455	1.04337	0.884754	0.750783	0.863924	0.752613	0.878697	0.767754	0.602333	0.391067	0.53781	1.03423	0.655046	51	84	44	43	37	40	29	43	36	29	24	26
ENSMUSG00000109841|RP23-299N4.1	16	-0.541191	0.0062747	0.375679	0.739982	0.802602	0.616539	0.576119	0.527577	0.626345	0.415235	0.490435	0.597142	0.456942	0.358478	0.37233	0.648194	0.448427	30	48	26	28	26	29	16	24	28	22	22	18
ENSMUSG00000104206|Gm32250	1	0.966141	0.00611821	0.375679	0.0739982	0.18393	0.213417	0.308635	0.162331	0.0863924	0.415235	0.286087	0.213265	0.373862	0.277006	0.393015	0.171451	0.326412	3	11	9	15	8	4	16	14	10	18	17	19
ENSMUSG00000086677|Tvp23bos	11	-0.761877	0.00603038	0.375679	0.419323	0.317696	0.355696	0.432089	0.649325	0.518354	0.311426	0.265652	0.36255	0.249241	0.244417	0.144795	0.448747	0.263014	17	19	15	21	32	24	12	13	17	12	15	7
ENSMUSG00000079330|Lemd1	1	-0.832989	0.00607664	0.375679	0.246661	0.38458	0.331983	0.514392	0.304371	0.431962	0.363331	0.143044	0.298571	0.186931	0.162945	0.144795	0.368991	0.216603	10	23	14	25	15	20	14	7	14	9	10	7
ENSMUSG00000048304|Slitrk3	3	-0.352034	0.00631522	0.375813	6.09252	6.20344	7.4459	6.02867	7.91365	7.45134	5.81329	4.37305	4.64917	4.92251	6.53408	5.87454	6.85592	5.36111	247	371	314	293	390	345	224	214	218	237	401	284
ENSMUSG00000045534|Kcna5	6	-0.499568	0.00630272	0.375813	4.31656	4.18022	3.8178	3.58017	5.1946	4.85957	3.84092	3.20826	3.77479	3.75939	2.13458	2.31672	4.32482	3.17244	175	250	161	174	256	225	148	157	177	181	131	112
ENSMUSG00000021457|Syk	13	-0.335396	0.00634028	0.375926	5.5992	6.22016	5.40657	5.67889	4.99169	5.80989	3.94473	4.80218	5.26764	3.96709	5.312	3.53713	5.61773	4.4718	227	372	228	276	246	269	152	235	247	191	326	171
ENSMUSG00000034353|Ramp1	1	-0.318174	0.0063554	0.375926	40.7977	49.1426	45.1496	44.5669	58.6016	58.8332	46.4544	41.1761	41.544	40.4394	34.5932	33.9648	49.5153	39.6953	1654	2939	1904	2166	2888	2724	1790	2015	1948	1947	2123	1642
ENSMUSG00000071347|C1qtnf9	14	-0.687079	0.00637479	0.375941	2.58994	2.59173	3.2724	1.89296	2.00885	2.07342	1.08999	2.57478	2.06867	1.41237	1.07543	1.09631	2.40488	1.55293	105	155	138	92	99	96	42	126	97	68	66	53
ENSMUSG00000022321|Cdh10	15	-0.419565	0.00640041	0.376321	12.111	9.81515	14.1567	10.9463	12.9053	9.97832	8.9535	7.8061	10.514	7.02029	7.00662	11.5009	11.6521	8.80022	491	587	597	532	636	462	345	382	493	338	430	556
ENSMUSG00000039275|Foxk2	11	0.134839	0.00654322	0.379043	58.1873	56.851	55.1091	56.295	57.79	55.8743	60.8838	58.137	63.6809	59.9425	66.6281	64.3924	56.6844	62.2775	2359	3400	2324	2736	2848	2587	2346	2845	2986	2886	4089	3113
ENSMUSG00000030559|Rab38	7	-0.330146	0.0065288	0.379043	2.51594	2.90943	2.56101	2.46908	2.67847	2.20301	2.23189	2.26826	1.72745	1.89008	1.89016	2.31672	2.55616	2.05409	102	174	108	120	132	102	86	111	81	91	116	112
ENSMUSG00000031026|Trim66	7	-0.512336	0.00653374	0.379043	1.55396	2.09011	1.94447	2.2839	1.50157	1.53347	1.32356	1.79826	1.15163	1.22544	0.945079	1.34452	1.81791	1.29808	63	125	82	111	74	71	51	88	54	59	58	65
ENSMUSG00000086767|Gm13070	4	-0.344718	0.00650889	0.379043	1.57863	1.80585	1.47021	1.56375	1.6436	1.53347	1.27166	1.30783	1.17296	1.53699	1.09173	1.26178	1.59925	1.27382	64	108	62	76	81	71	49	64	55	74	67	61
ENSMUSG00000018339|Gpx3	11	-1.07446	0.00650172	0.379044	57.2746	39.4445	53.1172	25.8019	20.3929	30.8205	11.3152	49.207	18.746	12.3374	14.9909	10.8183	37.8086	19.5691	2322	2359	2240	1254	1005	1427	436	2408	879	594	920	523
ENSMUSG00000106995|Gm42712	5	0.303599	0.00658066	0.380091	8.09047	8.44404	7.68303	8.4566	8.78618	10.0863	9.42064	9.15479	9.83151	10.1566	13.0193	11.9973	8.59111	10.5967	328	505	324	411	433	467	363	448	461	489	799	580
ENSMUSG00000038064|Cldn22	8	-0.666684	0.00664426	0.380408	1.97329	2.14027	1.92076	2.32505	2.5973	3.84446	1.50523	2.57478	1.47153	1.01773	1.64574	1.19973	2.46685	1.56912	80	128	81	113	128	178	58	126	69	49	101	58
ENSMUSG00000031519|Asb5	8	0.354394	0.00661331	0.380408	1.13464	1.10358	0.995948	1.09051	1.09574	0.885522	1.40142	1.22609	1.34357	1.20467	1.54798	1.34452	1.05099	1.34471	46	66	42	53	54	41	54	60	63	58	95	65
ENSMUSG00000021884|Hacl1	14	-0.312444	0.00663349	0.380408	9.27444	9.81515	10.0543	7.96279	8.2789	9.58955	8.14898	8.3374	7.74152	7.24876	5.6053	7.77756	9.16253	7.47659	376	587	424	387	408	444	314	408	363	349	344	376
ENSMUSG00000005575|Ube2m	7	0.164104	0.00673031	0.381063	77.0075	86.9318	80.9326	85.5125	84.5746	86.4572	91.1441	88.8097	88.5902	93.0708	106.533	94.2615	83.5694	93.7349	3122	5199	3413	4156	4168	4003	3512	4346	4154	4481	6538	4557
ENSMUSG00000019945|1700040L02Rik	10	-1.10215	0.00667618	0.381063	0.0986643	0.418022	0.23713	0.246908	0.263788	0.237579	0.0778565	0.224783	0.149285	0.0830804	0.0977668	0.062055	0.250349	0.115804	4	25	10	12	13	11	3	11	7	4	6	3
ENSMUSG00000029994|Anxa4	6	-0.218875	0.00673332	0.381063	17.8582	18.2926	17.2868	15.6169	17.3695	16.6089	14.9744	16.8791	16.1228	12.8567	14.5673	13.4866	17.1722	14.8145	724	1094	729	759	856	769	577	826	756	619	894	652
ENSMUSG00000078122|F630028O10Rik	X	-0.340128	0.00672284	0.381063	4.19323	6.11984	5.21687	4.93816	6.1483	6.04747	3.86687	4.47522	3.60418	4.4448	4.52986	4.84029	5.44398	4.29354	170	366	220	240	303	280	149	219	169	214	278	234
ENSMUSG00000004709|Cd244	1	-0.552539	0.0067927	0.381128	0.912645	0.819323	1.13823	0.802451	0.7102	0.626345	0.467139	0.756088	0.533162	0.498482	0.47254	0.641235	0.834865	0.561441	37	49	48	39	35	29	18	37	25	24	29	31
ENSMUSG00000026426|Arl8a	1	0.125824	0.00676101	0.381128	189.016	189.498	187.926	189.728	194.534	198.854	218.517	192.721	212.262	211.793	213.458	206.353	191.593	209.184	7663	11333	7925	9221	9587	9207	8420	9431	9953	10197	13100	9976
ENSMUSG00000040061|Plcb2	2	-0.327302	0.00678743	0.381128	2.66394	2.50813	2.32388	2.46908	2.29293	1.85744	1.76475	2.00261	1.91938	1.99393	1.66204	1.88233	2.35257	1.87084	108	150	98	120	113	86	68	98	90	96	102	91
ENSMUSG00000097032|4930539J05Rik	3	0.378712	0.00682483	0.38145	2.39261	2.60846	1.96818	2.59253	2.1306	2.39739	3.06236	2.47261	3.11367	2.92858	3.97585	2.83384	2.34829	3.06449	97	156	83	126	105	111	118	121	146	141	244	137
ENSMUSG00000004040|Stat3	11	0.159246	0.00685669	0.38145	118.496	119.37	123.023	123.557	108.255	110.453	121.871	124.55	128.769	134.86	142.951	132.094	117.192	130.849	4804	7139	5188	6005	5335	5114	4696	6095	6038	6493	8773	6386
ENSMUSG00000000766|Oprm1	10	0.277942	0.00685085	0.38145	8.09047	7.52439	8.13357	7.40724	7.91365	5.98267	8.20089	9.42044	8.16805	10.8004	8.71754	9.14277	7.50867	9.07502	328	450	343	360	390	277	316	461	383	520	535	442
ENSMUSG00000045382|Cxcr4	1	0.197754	0.00689847	0.381796	146.911	156.976	134.429	133.289	154.357	147.666	165.341	151.79	160.951	158.476	194.735	171.954	145.605	167.208	5956	9388	5669	6478	7607	6837	6371	7428	7547	7630	11951	8313
ENSMUSG00000040710|St8sia4	1	0.191452	0.00698117	0.381796	19.7329	23.0079	24.0924	20.9049	23.1119	21.5765	25.8484	27.9752	25.3145	22.7432	25.2727	24.2221	22.0711	25.2294	800	1376	1016	1016	1139	999	996	1369	1187	1095	1551	1171
ENSMUSG00000038550|Ciart	3	0.790911	0.00699622	0.381796	0.665984	0.919648	0.972235	1.19339	1.56244	2.76456	1.58308	2.16609	1.96204	2.16009	2.00422	2.87521	1.34638	2.12512	27	55	41	58	77	128	61	106	92	104	123	139
ENSMUSG00000064514|Gm22455	9	0.950106	0.00694397	0.381796	0.0739982	0.0836043	0.0948522	0.102878	0.304371	0.215981	0.259522	0.245218	0.277244	0.207701	0.325889	0.227535	0.145948	0.257185	3	5	4	5	15	10	10	12	13	10	20	11
ENSMUSG00000022090|Pdlim2	14	-0.184502	0.00693275	0.381796	12.3577	11.8718	12.4256	10.8228	12.256	10.9286	10.329	10.34	10.4713	9.34654	10.7055	10.8389	11.7771	10.3385	501	710	524	526	604	506	398	506	491	450	657	524
ENSMUSG00000003355|Fkbp11	15	0.31456	0.00699843	0.381796	3.92191	4.5648	3.55696	3.31268	4.0177	3.88766	4.80115	4.12783	4.69183	4.36172	5.45865	5.58495	3.87695	4.83769	159	273	150	161	198	180	185	202	220	210	335	270
ENSMUSG00000020395|Itk	11	-0.957623	0.00699902	0.381796	1.57863	1.08686	0.924809	1.17281	0.872531	0.777531	0.778565	0.796957	0.895713	0.623103	0.342184	0.20685	1.06886	0.607229	64	65	39	57	43	36	30	39	42	30	21	10
ENSMUSG00000068874|Selenbp1	3	-0.44696	0.00705906	0.382944	6.78317	7.32374	6.14168	5.94637	6.8585	6.04747	4.28211	7.15218	5.3956	3.73862	3.61737	5.50221	6.51682	4.94801	275	438	259	289	338	280	165	350	253	180	222	266
ENSMUSG00000031520|Vegfc	8	-0.618253	0.00704255	0.382944	1.10997	1.70553	1.39907	1.06994	1.40011	1.0799	1.03809	1.14435	1.15163	0.706183	0.586601	0.66192	1.29409	0.881462	45	102	59	52	69	50	40	56	54	34	36	32
ENSMUSG00000053411|Cbx7	15	-0.229172	0.00710841	0.383087	41.7103	41.9025	40.573	46.2953	39.1219	39.8701	35.6064	35.8222	39.0061	40.9794	29.3789	33.3028	41.5788	35.6827	1691	2506	1711	2250	1928	1846	1372	1753	1829	1973	1803	1610
ENSMUSG00000046667|Rbm12b1	4	0.229964	0.00709156	0.383087	3.94657	3.89596	4.17349	4.27974	3.83508	3.95245	4.38592	4.47522	5.13968	5.02636	4.93722	4.24042	4.01388	4.70081	160	233	176	208	189	183	169	219	241	242	303	205
ENSMUSG00000047182|Irs3	5	-0.388644	0.00712022	0.383087	3.55192	3.66187	3.6281	3.23038	3.32779	2.57017	2.30974	3.53522	2.55918	2.2224	2.39529	2.31672	3.32837	2.55643	144	219	153	157	164	119	89	173	120	107	147	112
ENSMUSG00000032212|Sltm	9	0.158136	0.00714582	0.383414	34.3105	31.9034	35.4036	36.028	33.4605	32.9155	35.9957	34.5144	38.409	38.5701	40.6384	39.3222	34.0036	37.9083	1391	1908	1493	1751	1649	1524	1387	1689	1801	1857	2494	1901
ENSMUSG00000070063|Snora33	10	0.691914	0.00725752	0.384596	0.271327	0.250813	0.260844	0.185181	0.304371	0.388766	0.752613	0.47	0.447856	0.394632	0.374773	0.351645	0.276884	0.465253	11	15	11	9	15	18	29	23	21	19	23	17
ENSMUSG00000026070|Il18r1	1	-0.682619	0.00723915	0.384596	0.56732	0.886206	0.569113	0.637846	0.507285	0.755933	0.311426	0.51087	0.533162	0.540022	0.358478	0.24822	0.653951	0.41703	23	53	24	31	25	35	12	25	25	26	22	12
ENSMUSG00000027379|Bub1	2	-0.623992	0.00726576	0.384596	0.271327	0.351138	0.331983	0.349786	0.263788	0.367168	0.207617	0.163478	0.277244	0.249241	0.14665	0.227535	0.322532	0.211961	11	21	14	17	13	17	8	8	13	12	9	11
ENSMUSG00000006782|Cnp	11	-0.172684	0.00725133	0.384596	124.292	116.444	133.386	131.54	115.58	138.552	122.235	109.02	114.545	104.12	113.263	110.148	126.632	112.222	5039	6964	5625	6393	5696	6415	4710	5335	5371	5013	6951	5325
ENSMUSG00000015880|Ncapg	5	-0.427836	0.00722766	0.384596	1.2333	1.43799	1.49392	1.21396	1.80594	1.31748	0.986183	1.24652	1.10898	0.810033	1.01026	1.15836	1.4171	1.05339	50	86	63	59	89	61	38	61	52	39	62	56
ENSMUSG00000020182|Ddc	11	0.186064	0.00776825	0.384733	1247.41	1311	1140.48	1191.78	1361.64	1461.63	1492.07	1362.94	1437.13	1390.37	1570.22	1503.22	1285.66	1459.32	50572	78405	48095	57922	67104	67674	57493	66697	67387	66941	96365	72672
ENSMUSG00000017715|Pgs1	11	0.155853	0.00794633	0.384733	65.7598	75.2105	66.0882	68.9491	69.3358	72.2456	80.0365	73.1362	76.7114	75.8316	85.9371	73.8868	69.5982	77.5899	2666	4498	2787	3351	3417	3345	3084	3579	3597	3651	5274	3572
ENSMUSG00000004043|Stat5a	11	-0.287969	0.00774907	0.384733	10.9517	10.6846	11.2163	9.64999	8.25861	9.028	8.20089	9.42044	8.12539	8.82729	6.89256	7.57071	9.96487	8.17288	444	639	473	469	407	418	316	461	381	425	423	366
ENSMUSG00000006784|Ttc25	11	-0.265102	0.00739166	0.384733	2.6146	2.84255	2.51358	2.69541	3.12488	2.93734	2.43951	2.26826	2.55918	2.28471	2.16716	2.27535	2.78806	2.33236	106	170	106	131	154	136	94	111	120	110	133	110
ENSMUSG00000006221|Hspb7	4	-0.589982	0.00790881	0.384733	2.29394	2.90943	1.80219	1.31684	2.61759	2.2462	1.55713	1.14435	1.79143	1.37083	1.1895	1.69617	2.1977	1.45823	93	174	76	64	129	104	60	56	84	66	73	82
ENSMUSG00000017165|Gast	11	0.716526	0.00802488	0.384733	0.197329	0.150488	0.189704	0.164605	0.121749	0.34557	0.311426	0.347392	0.319897	0.290781	0.358478	0.227535	0.194907	0.309252	8	9	8	8	6	16	12	17	15	14	22	11
ENSMUSG00000034926|Dhcr24	4	0.163678	0.0076409	0.384733	312.938	301.862	290.342	310.281	287.732	302.546	351.055	293.485	357.197	365.471	330.566	329.181	300.95	337.826	12687	18053	12244	15080	14180	14008	13527	14362	16749	17596	20287	15914
ENSMUSG00000022201|Zfr	15	0.117619	0.00775278	0.384733	176.732	173.596	177.871	171.457	178.707	187.579	195.29	184.445	195.969	192.913	199.624	188.151	177.657	192.732	7165	10382	7501	8333	8807	8685	7525	9026	9189	9288	12251	9096
ENSMUSG00000031965|Tbx20	9	0.190324	0.00786966	0.384733	153.25	153.18	157.455	158.947	164.3	171.726	181.094	158.595	171.358	178.747	205.62	202.113	159.81	182.921	6213	9161	6640	7725	8097	7951	6978	7761	8035	8606	12619	9771
ENSMUSG00000041939|Mvk	5	0.238377	0.00749305	0.384733	68.6703	82.1496	73.0362	77.7143	79.6844	85.6364	88.2893	80.0227	86.8415	86.5905	110.411	100.384	77.8152	92.0899	2784	4913	3080	3777	3927	3965	3402	3916	4072	4169	6776	4853
ENSMUSG00000033417|Cacul1	19	0.159757	0.00797696	0.384733	82.3107	74.7423	67.1553	69.4017	72.5012	74.427	81.9051	75.6496	80.6141	82.7896	85.4645	84.9946	73.4231	81.9029	3337	4470	2832	3373	3573	3446	3156	3702	3780	3986	5245	4109
ENSMUSG00000029581|Fscn1	5	0.325303	0.00780626	0.384733	60.2346	61.5161	52.6429	52.756	56.9783	40.734	61.2991	55.4601	63.7022	70.2444	81.7983	74.0316	54.1437	67.7559	2442	3679	2220	2564	2808	1886	2362	2714	2987	3382	5020	3579
ENSMUSG00000036782|Klhl13	X	0.187065	0.00740386	0.384733	58.9519	58.0716	51.7893	49.4228	61.6859	62.2457	65.0362	63.5931	68.2661	60.3163	65.7808	65.4473	57.0279	64.74	2390	3473	2184	2402	3040	2882	2506	3112	3201	2904	4037	3164
ENSMUSG00000036737|Oxsr1	9	0.146138	0.00797458	0.384733	56.1153	53.256	56.1999	57.3444	56.3899	56.3278	60.5983	55.8279	60.4606	62.3103	66.5629	66.0265	55.9389	61.9644	2275	3185	2370	2787	2779	2608	2335	2732	2835	3000	4085	3192
ENSMUSG00000033854|Kcnk10	12	0.215276	0.00803242	0.384733	39.0464	35.3646	34.3365	35.7399	38.9798	39.071	41.4975	37.1709	39.7952	42.9733	49.5026	47.9892	37.0897	43.1548	1583	2115	1448	1737	1921	1809	1599	1819	1866	2069	3038	2320
ENSMUSG00000073176|Zfp449	X	0.258893	0.00741028	0.384733	18.9435	19.7975	17.8322	18.6621	21.6915	21.9437	22.3708	21.8857	22.1156	21.4555	29.6233	24.9875	19.8118	23.7397	768	1184	752	907	1069	1016	862	1071	1037	1033	1818	1208
ENSMUSG00000028345|Tex10	4	0.21098	0.00789849	0.384733	17.1183	17.2727	18.1405	18.8267	19.9668	18.5096	19.1008	19.1883	20.1535	21.9748	24.8002	21.8434	18.3057	21.1768	694	1033	765	915	984	857	736	939	945	1058	1522	1056
ENSMUSG00000042787|Exog	9	0.244816	0.00765261	0.384733	13.073	13.3265	12.7576	11.4401	13.0068	13.9956	14.0142	14.1409	14.2674	14.1652	18.4453	16.8583	12.9333	15.3152	530	797	538	556	641	648	540	692	669	682	1132	815
ENSMUSG00000030609|Aen	7	0.232252	0.00779377	0.384733	11.667	13.0088	12.7813	12.1191	15.2186	13.3476	14.5332	13.3848	15.5044	14.6014	16.9137	16.7962	13.0237	15.2889	473	778	539	589	750	618	560	655	727	703	1038	812
ENSMUSG00000033350|Chst2	9	0.54539	0.0080242	0.384733	9.27444	8.05946	9.03467	9.07387	11.5458	11.0582	15.9087	11.3618	12.0708	11.652	24.1321	11.5629	9.67441	14.448	376	482	381	441	569	512	613	556	566	561	1481	559
ENSMUSG00000032548|Slco2a1	9	-0.361848	0.00744524	0.384733	14.8736	16.6038	15.9352	15.8227	17.5927	17.4297	11.7044	17.5739	13.9475	9.69963	14.2414	10.5287	16.3763	12.9493	603	993	672	769	867	807	451	860	654	467	874	509
ENSMUSG00000036120|Rfxank	8	-0.204719	0.00771971	0.384733	13.1224	13.5773	13.3979	14.3412	12.114	11.9653	11.2632	10.9122	12.9452	11.9636	10.624	10.6114	13.0864	11.3866	532	812	565	697	597	554	434	534	607	576	652	513
ENSMUSG00000040093|Bmf	2	-0.403929	0.00760084	0.384733	11.8644	13.0423	13.8721	11.831	8.60356	11.1878	10.9778	9.76784	9.72488	9.20115	6.58297	7.7155	11.7335	8.99502	481	780	585	575	424	518	423	478	456	443	404	373
ENSMUSG00000092124|B930094E09Rik	18	0.236794	0.00744352	0.384733	6.58584	8.04274	7.23248	7.40724	7.89336	7.45134	8.69398	8.01044	9.10641	8.32881	10.3633	8.19126	7.4355	8.78236	267	481	305	360	389	345	335	392	427	401	636	396
ENSMUSG00000073471|Rsph3a	17	0.219864	0.00777391	0.384733	6.21585	5.48445	5.05088	5.45255	5.70189	5.72349	6.38424	6.08957	6.24866	6.23103	7.41399	6.6192	5.60485	6.49778	252	328	213	265	281	265	246	298	293	300	455	320
ENSMUSG00000040562|Gstm2	3	-0.307132	0.0077684	0.384733	6.01852	7.07293	6.33138	5.90522	6.63529	6.67381	5.13853	6.96827	5.60887	4.8602	4.61134	4.53001	6.43953	5.2862	244	423	267	287	327	309	198	341	263	234	283	219
ENSMUSG00000045009|Prrt3	6	-0.355772	0.00772841	0.384733	5.4512	6.03623	5.61999	5.18507	5.45839	7.19217	4.23021	4.20957	4.69183	6.02333	3.63367	4.86097	5.82384	4.60826	221	361	237	252	269	333	163	206	220	290	223	235
ENSMUSG00000032105|Pdzd3	9	0.454087	0.00750485	0.384733	1.50463	1.57176	1.58877	1.91354	1.1769	1.25269	1.7388	2.18652	1.62081	2.20163	2.59082	1.88233	1.50138	2.03682	61	94	67	93	58	58	67	107	76	106	159	91
ENSMUSG00000022357|Klhl38	15	-0.40823	0.00729165	0.384733	2.29394	1.82258	1.9919	1.76951	2.00885	1.85744	1.81665	1.69609	1.74877	1.35006	1.14061	1.26178	1.95737	1.50233	93	109	84	86	99	86	70	83	82	65	70	61
ENSMUSG00000031377|Bmx	X	-0.580993	0.00763693	0.384733	1.65263	1.9229	1.42278	1.13166	0.973988	1.27429	0.934279	0.694783	1.21561	0.893114	0.782135	1.07562	1.39637	0.93259	67	115	60	55	48	59	36	34	57	43	48	52
ENSMUSG00000074899|Sptbn5	2	-0.579652	0.0075699	0.384733	1.80062	1.22062	1.23308	1.06994	1.15661	0.863924	0.726661	1.06261	0.554489	0.830804	0.716957	0.95151	1.22413	0.807172	73	73	52	52	57	40	28	52	26	40	44	46
ENSMUSG00000099655|2310034G01Rik	19	-0.439808	0.00796171	0.384733	0.665984	0.652114	0.78253	0.596695	0.689908	0.755933	0.544996	0.613044	0.490509	0.394632	0.488834	0.517125	0.690527	0.50819	27	39	33	29	34	35	21	30	23	19	30	25
ENSMUSG00000043635|Adamts3	5	-0.715265	0.00798741	0.384733	0.838646	0.886206	0.640252	0.7613	0.547868	0.475158	0.726661	0.47	0.42653	0.270011	0.309595	0.434385	0.691572	0.43953	34	53	27	37	27	22	28	23	20	13	19	21
ENSMUSG00000104330|Gm38285	7	0.524459	0.0076397	0.384733	0.295993	0.351138	0.308269	0.349786	0.243497	0.215981	0.415235	0.47	0.405203	0.415402	0.374773	0.475755	0.294111	0.426061	12	21	13	17	12	10	16	23	19	20	23	23
ENSMUSG00000102441|Gm38032	9	0.730624	0.00732154	0.384733	0.246661	0.150488	0.308269	0.473241	0.202914	0.215981	0.363331	0.47	0.383877	0.436172	0.374773	0.475755	0.266259	0.417318	10	9	13	23	10	10	14	23	18	21	23	23
ENSMUSG00000085213|Gm13091	4	0.705444	0.00760673	0.384733	0.147996	0.217371	0.260844	0.226332	0.162331	0.129589	0.337378	0.367827	0.383877	0.270011	0.211828	0.351645	0.190744	0.320428	6	13	11	11	8	6	13	18	18	13	13	17
ENSMUSG00000091071|1700030C10Rik	12	-0.904681	0.00735269	0.384733	0.394657	0.38458	0.474261	0.555543	0.324663	0.755933	0.23357	0.204348	0.298571	0.540022	0.162945	0.16548	0.481606	0.267489	16	23	20	27	16	35	9	10	14	26	10	8
ENSMUSG00000080731|Rps2-ps9	17	-0.621579	0.00788875	0.384733	0.221995	0.234092	0.284556	0.267484	0.223206	0.194383	0.103809	0.204348	0.127959	0.145391	0.179239	0.144795	0.237619	0.150923	9	14	12	13	11	9	4	10	6	7	11	7
ENSMUSG00000060034|Ctf2	7	-0.941295	0.00755259	0.384733	0.221995	0.351138	0.23713	0.205757	0.202914	0.237579	0.0519044	0.245218	0.085306	0.0830804	0.14665	0.186165	0.242752	0.133054	9	21	10	10	10	11	2	12	4	4	9	9
ENSMUSG00000024085|Man2a1	17	0.250628	0.00835851	0.385253	178.41	177.626	182.377	183.185	186.661	192.201	189.425	197.053	195.798	211.253	266.529	261.376	183.41	220.239	7233	10623	7691	8903	9199	8899	7299	9643	9181	10171	16357	12636
ENSMUSG00000044042|Fmn1	2	-0.137082	0.00816477	0.385253	231.195	206.068	224.136	211.868	218.823	213.735	210.68	196.44	198.742	205.728	183.117	193.136	217.637	197.974	9373	12324	9452	10297	10784	9896	8118	9613	9319	9905	11238	9337
ENSMUSG00000091479|Gm17035	15	-0.182442	0.00832527	0.385253	42.0063	37.9731	43.8217	39.5053	42.2264	42.9154	40.174	36.047	40.0085	32.8167	36.7766	33.5097	41.408	36.5554	1703	2271	1848	1920	2081	1987	1548	1764	1876	1580	2257	1620
ENSMUSG00000041773|Enc1	13	0.827668	0.0084429	0.385253	14.5777	14.4134	14.1093	13.5799	9.76017	11.8358	15.1042	19.7809	16.9546	15.4945	50.6595	32.9512	13.046	25.1575	591	862	595	660	481	548	582	968	795	746	3109	1593
ENSMUSG00000036885|Arhgef26	3	0.162433	0.0082915	0.385253	12.5057	12.1226	13.5639	12.6746	13.9605	12.7213	14.9225	14.8357	14.8646	13.6667	13.6385	14.8932	12.9248	14.4702	507	725	572	616	688	589	575	726	697	658	837	720
ENSMUSG00000095742|CAAA01147332.1	JH584295.1	0.215689	0.00822988	0.385253	10.0391	10.8518	9.67492	10.1027	10.4704	8.40166	11.938	11.1165	11.8149	12.2128	12.0416	10.1357	9.92342	11.5432	407	649	408	491	516	389	460	544	554	588	739	490
ENSMUSG00000072653|Zfp783	6	0.210656	0.00836223	0.385253	9.02778	9.24664	9.65121	9.91747	8.15715	9.00641	10.4587	9.46131	10.0235	12.0259	10.5751	11.1492	9.16778	10.6156	366	553	407	482	402	417	403	463	470	579	649	539
ENSMUSG00000073535|Gm5532	1	0.478013	0.00833818	0.385253	6.41318	7.34046	6.59223	6.13155	7.04112	8.61764	7.91542	8.93001	8.78651	7.22799	14.0947	12.4937	7.0227	9.90806	260	439	278	298	347	399	305	437	412	348	865	604
ENSMUSG00000022231|Sema5a	15	-0.273339	0.00815291	0.385253	8.83046	9.56434	9.84091	10.0204	9.9428	8.63924	7.29256	9.31827	8.5306	6.08564	8.04947	8.02578	9.47301	7.88372	358	572	415	487	490	400	281	456	400	293	494	388
ENSMUSG00000024659|Anxa1	19	-0.546674	0.00823694	0.385253	7.62182	13.4269	7.51703	8.51833	6.71646	10.0431	6.79947	7.56088	5.77948	4.00863	7.15327	5.66769	8.97393	6.16157	309	803	317	414	331	465	262	370	271	193	439	274
ENSMUSG00000066026|Dhrs3	4	-0.606873	0.0082961	0.385253	9.7431	13.6609	10.078	9.67057	5.47868	7.66732	5.70948	8.88914	5.99274	4.77712	6.07784	5.04714	9.38311	6.08224	395	817	425	470	270	355	220	435	281	230	373	244
ENSMUSG00000102191|Gm36569	3	-0.366639	0.00841266	0.385253	5.96919	7.92569	7.04277	6.97515	5.96568	6.32824	5.73543	6.15088	6.1207	5.691	4.18768	4.03357	6.70112	5.31988	242	474	297	339	294	293	221	301	287	274	257	195
ENSMUSG00000029913|Prdm5	6	-0.231934	0.00828515	0.385253	5.82119	6.01951	6.94792	6.29616	6.55413	5.74509	5.60567	5.39479	5.18234	4.56942	5.21423	5.91591	6.23067	5.31373	236	360	293	306	323	266	216	264	243	220	320	286
ENSMUSG00000027082|Tfpi	2	-0.293905	0.00847106	0.385253	5.32787	6.52114	4.60033	5.37025	4.95111	4.60039	4.1783	4.80218	4.30795	3.71785	4.26915	4.36453	5.22852	4.27333	216	390	194	261	244	213	161	235	202	179	262	211
ENSMUSG00000032718|Mansc1	6	-0.272949	0.00807304	0.385253	2.7626	3.24385	3.13012	3.49786	3.18575	2.80775	2.82879	2.47261	2.68714	2.51318	2.29752	2.7511	3.10466	2.59172	112	194	132	170	157	130	109	121	126	121	141	133
ENSMUSG00000046491|C1qtnf2	11	-0.410018	0.00818125	0.385253	1.94862	2.37436	1.8259	2.03699	2.41468	2.2462	1.47927	1.3487	1.42887	1.3916	1.97163	2.13055	2.14113	1.6251	79	142	77	99	119	104	57	66	67	67	121	103
ENSMUSG00000057054|Inca1	11	-0.661754	0.00847487	0.385253	1.82529	1.75569	1.70734	1.06994	1.27836	1.01511	0.700709	1.55305	1.00235	0.830804	0.684368	0.765345	1.44195	0.922769	74	105	72	52	63	47	27	76	47	40	42	37
ENSMUSG00000029254|Stap1	5	-0.70766	0.00809305	0.385253	1.3073	1.13702	1.18565	0.802451	1.01457	1.1663	1.01214	0.776523	0.703774	0.290781	0.700662	0.765345	1.10222	0.708203	53	68	50	39	50	54	39	38	33	14	43	37
ENSMUSG00000086844|B230206H07Rik	7	-0.645093	0.00838824	0.385253	1.20864	0.869485	1.20937	1.11109	0.629034	0.604747	0.467139	0.653914	0.746427	0.560792	0.521423	0.49644	0.938726	0.574356	49	52	51	54	31	28	18	32	35	27	32	24
ENSMUSG00000039179|Tekt5	16	-0.745996	0.0084552	0.385253	0.641318	0.652114	0.806243	0.781876	0.7102	0.820728	0.441187	0.592609	0.895713	0.353092	0.244417	0.351645	0.735413	0.479777	26	39	34	38	35	38	17	29	42	17	15	17
ENSMUSG00000020684|Rasl10b	11	0.187775	0.00820247	0.385253	51.0588	52.1022	46.691	47.0566	56.1261	57.1702	64.8285	57.7896	60.1834	53.5661	57.0307	59.7796	51.7008	58.863	2070	3116	1969	2287	2766	2647	2498	2828	2822	2579	3500	2890
ENSMUSG00000004044|Ptrf	11	-0.322195	0.00819166	0.385253	67.3137	70.6624	53.1409	56.1304	56.8971	58.5092	43.8851	64.3696	53.6361	40.6886	46.977	42.6731	60.4423	48.7049	2729	4226	2241	2728	2804	2709	1691	3150	2515	1959	2883	2063
ENSMUSG00000018672|Copz2	11	-0.255451	0.00863144	0.385877	5.72253	5.8523	5.47771	5.86407	5.17431	5.76669	4.43782	6.0487	4.43591	4.75635	4.4321	4.42659	5.64294	4.75624	232	350	231	285	255	267	171	296	208	229	272	214
ENSMUSG00000027955|Fam198b	3	-0.300399	0.00852745	0.385877	39.7864	49.4603	45.3393	41.8303	37.458	39.7621	40.3037	36.517	39.3261	35.3922	27.0651	29.5175	42.2727	34.6869	1613	2958	1912	2033	1846	1841	1553	1787	1844	1704	1661	1427
ENSMUSG00000024036|Slc37a1	17	-0.198641	0.00864555	0.385877	30.6106	29.6294	29.6887	32.2832	31.5329	34.4922	28.9626	26.1361	28.6201	30.989	23.5292	26.5595	31.3728	27.4661	1241	1772	1252	1569	1554	1597	1116	1279	1342	1492	1444	1284
ENSMUSG00000034192|Lsm3	6	0.268268	0.00853687	0.385877	6.06785	7.32374	6.9005	6.1727	8.05569	7.45134	9.10922	8.3374	7.67754	7.22799	8.89678	9.47373	6.9953	8.45378	246	438	291	300	397	345	351	408	360	348	546	458
ENSMUSG00000063239|Grm4	17	-0.318028	0.00859688	0.385877	4.63722	4.79889	4.31577	4.87643	4.86994	4.5788	4.61949	3.33087	3.96673	4.67327	3.06336	3.45439	4.67951	3.85135	188	287	182	237	240	212	178	163	186	225	188	167
ENSMUSG00000105703|Gm43305	14	1.35876	0.0086501	0.385877	0.271327	0.234092	0.569113	1.23454	1.31894	1.79264	3.47759	2.08435	2.21795	1.0385	1.41762	1.48932	0.903443	1.95422	11	14	24	60	65	83	134	102	104	50	87	72
ENSMUSG00000110046|RP23-238C13.1	8	0.651884	0.00859053	0.385877	0.345325	0.317696	0.497974	0.329211	0.344954	0.215981	0.622852	0.531305	0.319897	0.560792	0.586601	0.599865	0.341857	0.536885	14	19	21	16	17	10	24	26	15	27	36	29
ENSMUSG00000080687|Mir1197	12	0.799843	0.00857877	0.385877	0.172662	0.284255	0.23713	0.329211	0.28408	0.410364	0.337378	0.531305	0.277244	0.643873	0.635485	0.641235	0.286284	0.511087	7	17	10	16	14	19	13	26	13	31	39	31
ENSMUSG00000040963|Asgr2	11	-1.15782	0.00866544	0.385877	0.641318	0.56851	1.39907	0.987632	0.771074	2.18141	0.622852	0.572175	0.447856	0.145391	0.537718	0.45507	1.0915	0.46351	26	34	59	48	38	101	24	28	21	7	33	22
ENSMUSG00000024798|Htr7	19	0.700986	0.00871338	0.387134	0.12333	0.217371	0.142278	0.288059	0.14204	0.129589	0.259522	0.286087	0.277244	0.207701	0.309595	0.351645	0.173778	0.281966	5	13	6	14	7	6	10	14	13	10	19	17
ENSMUSG00000021136|Smoc1	12	-0.389379	0.00873627	0.387275	16.8963	12.7246	13.4927	12.8598	9.2123	9.82713	10.2252	9.2774	10.2154	10.0112	7.91911	8.74975	12.5021	9.39967	685	761	569	625	454	455	394	454	479	482	486	423
ENSMUSG00000027864|Ptgfrn	3	0.157022	0.00876008	0.387456	34.4585	34.2611	31.7755	31.275	35.51	31.7492	34.4385	34.9231	35.9138	38.0923	38.732	39.7359	33.1715	36.9726	1397	2049	1340	1520	1750	1470	1327	1709	1684	1834	2377	1921
ENSMUSG00000087590|Epb41l4aos	18	-0.353443	0.00881963	0.389213	1.65263	2.02323	1.70734	1.68721	1.72477	1.81424	1.7388	1.51218	1.21561	1.53699	1.31985	1.13767	1.76823	1.41018	67	121	72	82	85	84	67	74	57	74	81	55
ENSMUSG00000025795|Rassf3	10	-0.242524	0.00887551	0.389927	15.4656	16.353	14.4412	12.51	14.0011	12.9804	13.002	12.5061	13.4144	10.302	11.3898	12.1214	14.2919	12.1226	627	978	609	608	690	601	501	612	629	496	699	586
ENSMUSG00000099689|Zfp383	7	-0.375274	0.00887366	0.389927	4.53856	3.74547	3.8178	3.16865	3.20604	3.08853	2.72498	3.43305	2.43122	2.86627	2.19975	2.99932	3.59418	2.77577	184	224	161	154	158	143	105	168	114	138	135	145
ENSMUSG00000056569|Mpz	1	-0.334556	0.008997	0.394382	156.136	144.167	150.222	150.429	131.225	146.262	142.01	133.725	144.039	100.756	89.75	98.5847	146.407	118.144	6330	8622	6335	7311	6467	6772	5472	6544	6754	4851	5508	4766
ENSMUSG00000025978|Rftn2	1	-0.221843	0.00904657	0.394792	18.0556	17.1055	20.9386	16.4811	17.8362	17.3865	15.6492	16.6952	16.528	12.8982	14.5184	16.155	17.9672	15.4073	732	1023	883	801	879	805	603	817	775	621	891	781
ENSMUSG00000058152|Chsy3	18	0.56923	0.00903553	0.394792	0.665984	0.618672	0.403122	0.740724	0.730491	0.820728	0.752613	1.18522	1.30092	0.976194	0.782135	0.95151	0.663287	0.991431	27	37	17	36	36	38	29	58	61	47	48	46
ENSMUSG00000024268|Celf4	18	0.209248	0.00914705	0.394903	168.445	164.433	154.04	160.223	171.95	181.813	180.471	169.507	186.841	188.219	234.885	201.699	166.817	193.604	6829	9834	6496	7787	8474	8418	6954	8295	8761	9062	14415	9751
ENSMUSG00000025931|Paqr8	1	0.173932	0.00915669	0.394903	56.51	51.6675	52.4058	53.9906	58.3175	62.4833	61.1433	57.3196	65.8349	61.4379	63.0107	69.3568	55.8958	63.0172	2291	3090	2210	2624	2874	2893	2356	2805	3087	2958	3867	3353
ENSMUSG00000030246|Ldhb	6	-0.231737	0.00907336	0.394903	79.1288	66.7832	71.6608	56.8917	64.2629	67.3645	58.8076	64.5944	62.1027	50.8867	55.0264	53.7396	67.682	57.5263	3208	3994	3022	2765	3167	3119	2266	3161	2912	2450	3377	2598
ENSMUSG00000035517|Tdrd7	4	0.155229	0.00916976	0.394903	31.0546	30.3818	31.0167	32.0981	34.1505	33.2827	32.5959	36.3944	35.8498	33.3152	38.569	36.9434	31.9974	35.6113	1259	1817	1308	1560	1683	1541	1256	1781	1681	1604	2367	1786
ENSMUSG00000039787|Cercam	2	-0.255975	0.00914633	0.394903	7.10383	6.78867	7.16134	6.95458	6.24976	6.60902	6.15067	5.45609	6.31264	6.18949	4.52986	5.99865	6.8112	5.7729	288	406	302	338	308	306	237	267	296	298	278	290
ENSMUSG00000071984|Fndc1	17	-0.782427	0.00910646	0.394903	7.76981	9.56434	5.47771	7.42782	3.61187	5.14035	3.50354	6.29392	5.11836	2.49241	3.04707	2.70973	6.49865	3.86084	315	572	231	361	178	238	135	308	240	120	187	131
ENSMUSG00000097800|B230344G16Rik	11	-0.247764	0.00919346	0.395057	10.8037	9.84859	10.7657	11.6253	10.6124	10.3887	8.3566	11.3618	9.31968	9.11807	7.93541	8.14989	10.6741	9.04023	438	589	454	565	523	481	322	556	437	439	487	394
ENSMUSG00000032290|Ptpn9	9	0.11917	0.0093287	0.397391	84.136	90.4599	83.2802	83.743	89.8301	88.5306	92.8829	89.7088	94.8602	96.3524	96.8543	94.0133	86.6633	94.112	3411	5410	3512	4070	4427	4099	3579	4390	4448	4639	5944	4545
ENSMUSG00000031101|Sash3	X	-0.386521	0.00927845	0.397391	2.66394	2.62518	2.22903	2.46908	1.96827	2.2678	2.20594	2.20696	1.79143	1.32929	1.69463	1.82028	2.37055	1.84142	108	157	94	120	97	105	85	108	84	64	104	88
ENSMUSG00000002900|Lamb1	12	-0.284425	0.00931785	0.397391	69.8297	66.7664	76.8065	72.8379	53.1026	60.7554	50.8922	62.5918	55.129	59.9632	44.3861	55.1462	66.6831	54.6848	2831	3993	3239	3540	2617	2813	1961	3063	2585	2887	2724	2666
ENSMUSG00000021900|Btd	14	-0.182451	0.00931765	0.397391	15.3916	16.8045	16.0537	17.5716	15.1577	15.6586	14.3516	15.3057	15.2698	14.6221	12.9052	13.0729	16.1063	14.2545	624	1005	677	854	747	725	553	749	716	704	792	632
ENSMUSG00000035505|Cox18	5	0.249304	0.00935651	0.397712	6.9805	8.54436	8.58412	8.86811	9.00939	9.78394	9.75802	10.6874	9.14906	9.34654	11.5039	10.9424	8.6284	10.2312	283	511	362	431	444	453	376	523	429	450	706	529
ENSMUSG00000024810|Il33	19	-0.34803	0.00944951	0.399452	12.0124	13.9452	12.9236	15.3494	12.6213	15.3131	11.0556	14.5087	12.1561	10.7174	8.44054	8.99797	13.6942	10.9794	487	834	545	746	622	709	426	710	570	516	518	435
ENSMUSG00000030365|Clec2i	6	-0.634988	0.00942845	0.399452	0.56732	0.735718	0.78253	0.452665	0.56816	0.475158	0.544996	0.306522	0.319897	0.519252	0.277006	0.393015	0.596925	0.393448	23	44	33	22	28	22	21	15	15	25	17	19
ENSMUSG00000086742|Gm16201	7	-0.593075	0.00945846	0.399452	0.641318	0.601951	0.379409	0.452665	0.466703	0.45356	0.337378	0.388261	0.42653	0.228471	0.358478	0.24822	0.499268	0.331223	26	36	16	22	23	21	13	19	20	11	22	12
ENSMUSG00000060183|Cxcl11	5	-0.618196	0.00956391	0.403039	0.468655	0.367859	0.5454	0.555543	0.42612	0.496756	0.415235	0.347392	0.298571	0.311551	0.179239	0.351645	0.476722	0.317272	19	22	23	27	21	23	16	17	14	15	11	17
ENSMUSG00000040220|Gas8	8	0.170334	0.00961036	0.404129	21.8295	22.1886	22.5274	24.2793	23.5989	25.205	25.9781	22.9074	26.3595	27.1881	28.1568	26.5595	23.2714	26.1916	885	1327	950	1180	1163	1167	1001	1121	1236	1309	1728	1284
ENSMUSG00000055723|Rras2	7	0.21351	0.00965756	0.405246	20.9415	22.0883	20.3458	22.4275	25.5672	25.421	26.9903	25.8296	25.2719	24.6541	30.7151	24.9668	22.7985	26.4046	849	1321	858	1090	1260	1177	1040	1264	1185	1187	1885	1207
ENSMUSG00000025816|Sec61a2	2	0.166653	0.00969245	0.405843	53.624	57.9211	56.2473	56.2539	59.9814	63.196	62.6486	60.6301	62.9131	61.7287	69.6426	72.5009	57.8706	65.0107	2174	3464	2372	2734	2956	2926	2414	2967	2950	2972	4274	3505
ENSMUSG00000027296|Itpka	2	0.307267	0.00972684	0.406417	4.68655	5.31724	4.45805	3.84765	4.13945	4.23323	5.19044	6.25305	6.50458	5.75331	4.80687	4.79892	4.44703	5.55119	190	318	188	187	204	196	200	306	305	277	295	232
ENSMUSG00000087411|Gm16048	3	-0.672215	0.0097782	0.407695	1.87462	1.38783	1.58877	1.5226	1.05515	1.1231	0.882374	1.79826	0.810407	0.810033	0.700662	0.599865	1.42535	0.933601	76	83	67	74	52	52	34	88	38	39	43	29
ENSMUSG00000041378|Cldn5	16	-0.656669	0.00980593	0.407985	4.73589	5.61821	6.52109	4.44435	2.96255	3.54209	3.47759	3.78044	4.09469	2.16009	1.89016	2.64768	4.63736	3.00844	192	336	275	216	146	164	134	185	192	104	116	128
ENSMUSG00000020758|Itgb4	11	-0.220996	0.00987465	0.409975	86.2079	84.5909	82.5925	91.6235	92.4477	88.6602	70.9533	94.3475	78.908	76.1847	66.1882	67.8054	87.6871	75.7312	3495	5059	3483	4453	4556	4105	2734	4617	3700	3668	4062	3278
ENSMUSG00000018042|Cyb5r3	15	0.142486	0.0100409	0.410499	211.561	232.27	209.884	213.308	222.475	233.454	258.873	230.77	252.484	240.455	253.542	224.867	220.492	243.499	8577	13891	8851	10367	10964	10809	9975	11293	11839	11577	15560	10871
ENSMUSG00000018379|Srsf1	11	0.196759	0.0101001	0.410499	8.97845	9.46401	8.5367	9.3002	10.0645	10.0647	10.4587	10.7896	10.3433	10.2189	12.4653	10.3011	9.40144	10.7628	364	566	360	452	496	466	403	528	485	492	765	498
ENSMUSG00000009876|Cox4i2	2	-0.485457	0.00993241	0.410499	0.616652	0.668835	0.663965	0.699573	0.791365	0.842326	0.467139	0.633479	0.447856	0.353092	0.602896	0.558495	0.713786	0.510493	25	40	28	34	39	39	18	31	21	17	37	27
ENSMUSG00000059479|B3gnt8	7	-0.344302	0.0100736	0.410499	37.4924	42.053	37.8223	32.2832	32.5069	36.8248	30.8052	37.4366	31.7765	29.992	21.3784	24.0153	36.4971	29.234	1520	2515	1595	1569	1602	1705	1187	1832	1490	1444	1312	1161
ENSMUSG00000038967|Pdk2	11	-0.447061	0.0100389	0.410499	40.0084	36.1672	36.7078	31.7483	29.3008	30.1509	28.5215	31.6535	30.4755	27.9981	16.4248	18.9681	34.0139	25.6736	1622	2163	1548	1543	1444	1396	1099	1549	1429	1348	1008	917
ENSMUSG00000027347|Rasgrp1	2	-0.207903	0.00998714	0.410499	30.6106	30.432	27.5783	32.8593	25.1005	27.6672	26.9384	22.8461	25.2292	27.3542	22.9752	25.6494	29.0413	25.1654	1241	1820	1163	1597	1237	1281	1038	1118	1183	1317	1410	1240
ENSMUSG00000034612|Chst11	10	-0.158476	0.00997946	0.410499	24.1728	21.7037	22.8831	21.5427	21.3872	22.3756	17.6215	19.4744	20.3028	20.3339	20.8732	21.1401	22.3442	19.9577	980	1298	965	1047	1054	1036	679	953	952	979	1281	1022
ENSMUSG00000027215|Cd82	2	-0.212894	0.0100296	0.410499	17.8336	18.209	17.7848	17.4482	17.1868	18.8767	16.9727	17.1857	17.1892	13.3759	13.4267	15.3689	17.8899	15.5865	723	1089	750	848	847	874	654	841	806	644	824	743
ENSMUSG00000028126|Pip5k1a	3	-0.139276	0.0100336	0.410499	17.4883	16.5369	17.5714	16.5428	17.2883	16.8897	16.4018	14.7335	15.5257	15.6191	14.6324	16.1343	17.0529	15.5078	709	989	741	804	852	782	632	721	728	752	898	780
ENSMUSG00000044786|Zfp36	7	-0.485598	0.0101065	0.410499	7.35049	9.76499	10.1966	11.7487	10.9979	13.4556	5.68353	11.4844	8.35998	7.9134	6.5015	6.04002	10.5857	7.6638	298	584	430	571	542	623	219	562	392	381	399	292
ENSMUSG00000047180|Neurl3	1	-0.25528	0.0101172	0.410499	6.19118	6.30377	5.88083	5.22622	5.45839	5.29153	5.16448	5.21087	4.49989	3.96709	5.27941	4.69549	5.72532	4.80287	251	377	248	254	269	245	199	255	211	191	324	227
ENSMUSG00000038235|F11r	1	-0.331015	0.0101677	0.411697	8.5098	9.6145	8.9161	8.14797	9.55726	9.28718	6.90328	10.1561	7.74151	6.89567	5.62159	6.6192	9.00547	7.32289	345	575	376	396	471	430	266	497	363	332	345	320
ENSMUSG00000063171|Rps4l	6	0.278162	0.0103254	0.417225	14.8983	13.6275	10.3863	13.8269	14.6301	14.9891	14.3256	18.5344	14.7579	15.6399	17.9728	18.1821	13.7264	16.5688	604	815	438	672	721	694	552	907	692	753	1103	879
ENSMUSG00000022012|Enox1	14	0.160734	0.010474	0.420181	45.3856	46.0827	43.1814	46.4599	51.5808	52.5266	52.5791	51.1279	51.8234	55.1654	50.8388	56.9458	47.5362	53.08	1840	2756	1821	2258	2542	2432	2026	2502	2430	2656	3120	2753
ENSMUSG00000009292|Trpm2	10	-0.176206	0.0107845	0.420181	42.3517	39.595	38.0831	41.8098	46.3253	46.2415	40.1221	36.7826	40.0938	37.8431	33.974	36.4263	42.4011	37.5403	1717	2368	1606	2032	2283	2141	1546	1800	1880	1822	2085	1761
ENSMUSG00000005986|Ankrd13d	19	0.163682	0.0112759	0.420181	27.3793	29.111	26.2503	28.7031	30.5386	28.3367	29.7152	29.1809	30.7101	32.4636	35.1798	33.6752	28.3865	31.8208	1110	1741	1107	1395	1505	1312	1145	1428	1440	1563	2159	1628
ENSMUSG00000020439|Smtn	11	-0.474929	0.0109591	0.420181	26.812	28.0576	29.2619	29.6495	19.9262	19.8271	19.4122	20.0057	22.0729	24.7579	12.84	13.6521	25.5891	18.7902	1087	1678	1234	1441	982	918	748	979	1035	1192	788	660
ENSMUSG00000019774|Mtrf1l	10	0.205301	0.0109271	0.420181	7.07916	6.65491	8.181	7.38667	8.23832	6.97618	9.08326	7.8674	8.50927	7.95494	8.97825	8.72907	7.41937	8.52037	287	398	345	359	406	323	350	385	399	383	551	422
ENSMUSG00000005897|Nr2c1	10	-0.153795	0.0110693	0.420181	8.78112	9.63122	9.53264	8.74466	9.43551	9.37357	8.3566	8.76653	7.97611	8.37035	8.14724	8.33605	9.24979	8.32548	356	576	402	425	465	434	322	429	374	403	500	403
ENSMUSG00000011263|Exoc3l2	7	0.283572	0.0112096	0.420181	1.67729	1.63865	1.51763	1.70778	1.6436	1.44707	1.89451	2.02305	1.89806	1.95239	2.24864	1.69617	1.60534	1.95213	68	98	64	83	81	67	73	99	89	94	138	82
ENSMUSG00000032601|Prkar2a	9	0.16032	0.0112435	0.420181	125.896	125.774	119.087	122.261	132.909	132.936	134.432	125.981	144.274	136.813	156.639	151.414	126.477	141.592	5104	7522	5022	5942	6550	6155	5180	6165	6765	6587	9613	7320
ENSMUSG00000028194|Ddah1	3	0.239077	0.0112624	0.420181	121.998	119.42	116.384	116.89	109.939	114.707	137.028	113.924	131.094	123.416	171.581	155.613	116.557	138.776	4946	7142	4908	5681	5418	5311	5280	5575	6147	5942	10530	7523
ENSMUSG00000028780|Sema3c	5	0.210558	0.0108656	0.420181	93.2871	94.7237	86.7186	89.3396	104.014	112.656	109.259	105.709	109.298	100.257	128.661	118.153	96.7897	111.89	3782	5665	3657	4342	5126	5216	4210	5173	5125	4827	7896	5712
ENSMUSG00000034120|Srsf2	11	0.19205	0.0109695	0.420181	82.3107	98.7869	89.2559	101.706	96.6075	100.82	96.9833	100.846	104.457	111.972	119.194	117.201	94.9144	108.442	3337	5908	3764	4943	4761	4668	3737	4935	4898	5391	7315	5666
ENSMUSG00000027351|Spred1	2	0.16972	0.011123	0.420181	74.5655	78.6717	76.4271	80.3892	89.7692	88.9841	91.0662	88.7688	91.5546	82.8519	97.832	97.2401	81.4678	91.5523	3023	4705	3223	3907	4424	4120	3509	4344	4293	3989	6004	4701
ENSMUSG00000024978|Gpam	19	-0.342609	0.0107137	0.420181	89.7599	92.7507	115.435	86.4384	64.2832	73.3039	62.441	71.9918	70.484	63.5357	58.8882	79.2856	86.9952	67.7711	3639	5547	4868	4201	3168	3394	2406	3523	3305	3059	3614	3833
ENSMUSG00000034898|Filip1	9	0.178883	0.0104935	0.420181	51.2068	52.4199	54.0894	51.7684	47.0152	51.9434	51.6448	53.294	60.4606	61.5002	66.123	56.7182	51.4072	58.2901	2076	3135	2281	2516	2317	2405	1990	2608	2835	2961	4058	2742
ENSMUSG00000060376|Bckdha	7	-0.339245	0.0110554	0.420181	50.1461	56.2992	51.315	43.8056	44.6817	49.6108	42.4578	50.1879	43.7193	40.5017	28.5153	32.4754	49.3097	39.6429	2033	3367	2164	2129	2202	2297	1636	2456	2050	1950	1750	1570
ENSMUSG00000092083|Kcnb2	1	0.223563	0.0108261	0.420181	29.772	32.5221	30.6135	35.0198	30.8633	29.1574	33.8935	32.7774	31.7125	38.757	41.6487	41.4527	31.3247	36.707	1207	1945	1291	1702	1521	1350	1306	1604	1487	1866	2556	2004
ENSMUSG00000031983|2310022B05Rik	8	-0.263633	0.0109996	0.420181	40.5017	32.1208	38.7708	37.1391	36.0173	36.4792	31.1686	32.614	37.428	30.0128	23.5781	30.7172	36.8381	30.9198	1642	1921	1635	1805	1775	1689	1201	1596	1755	1445	1447	1485
ENSMUSG00000022742|Cpox	16	0.202637	0.0105339	0.420181	21.4102	22.7237	21.4603	21.5221	24.1468	25.4857	25.8224	22.8052	26.2956	24.5918	29.5419	28.4626	22.7915	26.2532	868	1359	905	1046	1190	1180	995	1116	1233	1184	1813	1376
ENSMUSG00000039765|Cc2d2a	5	-0.175572	0.0104899	0.420181	29.624	28.2248	29.7599	31.666	28.8341	29.1574	22.786	26.0135	27.5965	28.5381	24.0669	28.2143	29.5444	26.2026	1201	1688	1255	1539	1421	1350	878	1273	1294	1374	1477	1364
ENSMUSG00000041596|Nlrp5-ps	7	-0.563532	0.0110033	0.420181	23.4328	17.2058	22.1243	19.9172	32.7909	35.6801	23.1493	20.0057	16.528	15.3699	10.9336	16.3618	25.1918	17.0581	950	1029	933	968	1616	1652	892	979	775	740	671	791
ENSMUSG00000044674|Fzd1	5	-0.238727	0.0110299	0.420181	13.9117	17.3061	15.4609	16.0284	15.6447	15.1403	13.1837	14.3861	14.8859	14.6429	10.7869	12.2869	15.582	13.3621	564	1035	652	779	771	701	508	704	698	705	662	594
ENSMUSG00000024217|Snrpc	17	0.231215	0.0112758	0.420181	10.1378	10.2666	9.17695	9.27963	10.653	10.1295	11.5487	11.0348	10.2794	10.8628	14.3554	11.9973	9.94058	11.6797	411	614	387	451	525	469	445	540	482	523	881	580
ENSMUSG00000086784|Isoc2a	7	-0.219617	0.0112008	0.420181	13.7143	11.7715	12.3782	9.9792	11.769	10.6479	9.96564	10.9939	10.386	9.26346	9.59745	9.784	11.71	9.99841	556	704	522	485	580	493	384	538	487	446	589	473
ENSMUSG00000104523|Gm37335	1	-0.171954	0.0112917	0.420181	10.3104	9.2968	10.2915	10.1232	10.4704	11.1014	8.71993	8.54175	9.91682	8.91037	9.09232	9.30825	10.2656	9.08157	418	556	434	492	516	514	336	418	465	429	558	450
ENSMUSG00000046449|C77370	X	0.234554	0.0111468	0.420181	8.16447	6.00279	7.23248	6.81055	8.11657	7.84011	9.39469	8.03088	8.48794	8.37035	8.29389	8.97729	7.36116	8.5925	331	359	305	331	400	363	362	393	398	403	509	434
ENSMUSG00000074637|Sox2	3	-0.238587	0.0106291	0.420181	9.61977	10.3837	10.4574	9.71172	8.48181	9.24398	9.5504	7.64262	9.04243	8.53651	7.03921	7.79824	9.64973	8.26824	390	621	441	472	418	428	368	374	424	411	432	377
ENSMUSG00000029217|Tec	5	-0.254751	0.0107446	0.420181	6.14185	7.35718	5.9994	7.28379	7.75132	6.7602	4.95687	5.86479	6.71784	5.2756	5.98007	5.87454	6.88229	5.77829	249	440	253	354	382	313	191	287	315	254	367	284
ENSMUSG00000047497|Adamts12	15	-0.47312	0.0112973	0.420181	7.86848	8.36044	7.16134	7.20148	5.01198	5.6803	5.42401	6.43696	4.73448	4.96405	3.22631	5.58495	6.88067	5.06179	319	500	302	350	247	263	209	315	222	239	198	270
ENSMUSG00000036863|Syde2	3	-0.324214	0.0107926	0.420181	4.83455	5.33396	5.26429	4.27974	4.54528	5.93948	4.10044	4.61827	4.71315	4.09171	3.14483	3.7233	5.03288	4.06528	196	319	222	208	224	275	158	226	221	197	193	180
ENSMUSG00000090523|Gypc	18	-0.466009	0.0107468	0.420181	5.22921	6.03623	5.24058	4.81471	4.52499	5.16195	3.32188	6.37566	4.45724	3.03243	3.19372	2.99932	5.16794	3.89671	212	361	221	234	223	239	128	312	209	146	196	145
ENSMUSG00000027173|Depdc7	2	-0.260721	0.0111603	0.420181	3.74924	4.07989	3.88894	3.90938	4.54528	4.21163	4.07449	3.35131	3.73214	3.28167	2.88412	3.35097	4.06406	3.44578	152	244	164	190	224	195	157	164	175	158	177	162
ENSMUSG00000029490|Mfsd7a	5	-0.322498	0.0110113	0.420181	2.71327	2.49141	2.58472	3.25096	2.04943	2.46218	1.94641	2.02305	2.19663	2.26394	1.87386	2.02713	2.592	2.05517	110	149	109	158	101	114	75	99	103	109	115	98
ENSMUSG00000041923|Nol4	18	-0.329296	0.010876	0.420181	1.60329	1.75569	1.94447	2.2839	2.06973	1.77104	1.47927	1.49174	1.42887	1.53699	1.7598	1.32384	1.90469	1.50342	65	105	82	111	102	82	57	73	67	74	108	64
ENSMUSG00000025784|Clec3b	9	-1.04927	0.0104572	0.420181	2.31861	2.42453	1.16194	1.68721	2.39439	2.03022	1.08999	2.77913	1.62081	0.436172	0.554012	0.66192	2.00281	1.19034	94	145	49	82	118	94	42	136	76	21	34	32
ENSMUSG00000033196|Myh2	11	-0.936157	0.010771	0.420181	1.18397	3.54482	1.58877	1.72836	1.01457	2.63497	1.16785	0.776523	1.19428	1.30852	0.537718	1.07562	1.94924	1.01008	48	212	67	84	50	122	45	38	56	63	33	52
ENSMUSG00000075256|Cerkl	2	-0.35887	0.0107428	0.420181	1.08531	1.00325	1.18565	0.946481	1.09574	0.885522	0.804518	0.858262	0.682448	0.913884	0.782135	0.765345	1.03366	0.801098	44	60	50	46	54	41	31	42	32	44	48	37
ENSMUSG00000042678|Myo15	11	-0.610377	0.0105767	0.420181	1.2333	0.802602	0.853669	1.13166	0.85224	0.820728	0.648805	0.776523	0.725101	0.830804	0.358478	0.49644	0.949034	0.639358	50	48	36	55	42	38	25	38	34	40	22	24
ENSMUSG00000102277|A130050O07Rik	1	-0.682689	0.0110452	0.420181	0.517988	0.618672	1.06709	0.781876	0.953697	0.669541	0.648805	0.653914	0.575815	0.394632	0.309595	0.351645	0.768143	0.489068	21	37	45	38	47	31	25	32	27	19	19	17
ENSMUSG00000038132|Rbm24	13	-0.66839	0.0111386	0.420181	0.443989	0.58523	0.355696	0.288059	0.405828	0.367168	0.181665	0.306522	0.298571	0.311551	0.162945	0.28959	0.407662	0.258474	18	35	15	14	20	17	7	15	14	15	10	14
ENSMUSG00000089929|Bcl2a1b	9	-0.788603	0.0106264	0.420181	0.345325	0.267534	0.260844	0.267484	0.243497	0.367168	0.181665	0.265652	0.085306	0.10385	0.260712	0.144795	0.291975	0.173663	14	16	11	13	12	17	7	13	4	5	16	7
ENSMUSG00000024034|Tmprss3	17	-1.23323	0.011131	0.420181	0.172662	0.300976	0.189704	0.349786	0.608743	0.777531	0.285474	0.163478	0.127959	0.249241	0.0651779	0.103425	0.3999	0.165793	7	18	8	17	30	36	11	8	6	12	4	5
ENSMUSG00000056031|9330154J02Rik	9	-0.599655	0.011056	0.420181	0.221995	0.20065	0.355696	0.288059	0.263788	0.215981	0.155713	0.204348	0.127959	0.186931	0.162945	0.144795	0.257695	0.163782	9	12	15	14	13	10	6	10	6	9	10	7
ENSMUSG00000015143|Actn1	12	0.402864	0.0114548	0.4207	78.2655	70.9299	69.5504	73.3111	59.3524	61.3386	70.1747	72.237	79.7397	89.6022	130.828	115.009	68.7913	92.9318	3173	4242	2933	3563	2925	2840	2704	3535	3739	4314	8029	5560
ENSMUSG00000027479|Mapre1	2	0.116874	0.0113835	0.4207	189.46	198.727	184.321	184.934	200.723	199.826	213.067	203.101	217.744	200.681	207.934	212.973	192.999	209.25	7681	11885	7773	8988	9892	9252	8210	9939	10210	9662	12761	10296
ENSMUSG00000060675|Pla2g16	19	-0.257929	0.0114718	0.4207	61.8132	59.9109	64.1438	56.8506	59.4742	62.8721	56.8612	62.0809	53.7428	40.2732	43.4574	52.333	60.8441	51.4581	2506	3583	2705	2763	2931	2911	2191	3038	2520	1939	2667	2530
ENSMUSG00000087651|1500009L16Rik	10	0.183599	0.0114217	0.4207	14.2077	14.0288	13.1845	13.2919	16.1114	14.0172	17.5956	16.777	16.1655	14.6637	16.5226	14.8104	14.1402	16.0891	576	839	556	646	794	649	678	821	758	706	1014	716
ENSMUSG00000041132|N4bp2l1	5	-0.41916	0.0114648	0.4207	11.9384	11.9387	12.1885	12.4277	12.114	11.4038	11.1854	11.6274	10.1301	10.7797	6.45261	6.14344	12.0018	9.38643	484	714	514	604	597	528	431	569	475	519	396	297
ENSMUSG00000039646|Vasn	16	-0.343632	0.0114826	0.4207	10.7791	11.8885	10.4812	11.6664	11.9314	11.5982	9.16112	11.3618	10.7485	10.2812	7.16957	6.63988	11.3908	9.22701	437	711	442	567	588	537	353	556	504	495	440	321
ENSMUSG00000058567|Gm2531	18	-0.524343	0.0114415	0.4207	0.369991	0.38458	0.497974	0.411513	0.28408	0.345569	0.259522	0.204348	0.255918	0.290781	0.244417	0.310275	0.382285	0.260877	15	23	21	20	14	16	10	10	12	14	15	15
ENSMUSG00000099143|Gm27483	7	-1.13246	0.0114274	0.4207	0.295993	0.618672	0.213417	0.452665	0.365246	0.367168	0.0519044	0.408696	0.298571	0.0830804	0.162945	0.186165	0.385527	0.19856	12	37	9	22	18	17	2	20	14	4	10	9
ENSMUSG00000022765|Snap29	16	0.158237	0.0115458	0.421442	32.5099	29.8635	28.7639	29.9376	32.8112	32.2244	35.814	33.9626	33.8878	31.0097	37.8358	35.1645	31.0184	34.6124	1318	1786	1213	1455	1617	1492	1380	1662	1589	1493	2322	1700
ENSMUSG00000054580|Pla2r1	2	-0.397681	0.0115275	0.421442	3.18192	3.71203	3.39097	3.14808	2.67847	2.15981	2.28379	2.77913	1.98336	2.34702	1.95534	2.52357	3.04521	2.31204	129	222	143	153	132	100	88	136	93	113	120	122
ENSMUSG00000060548|Tnfrsf19	14	-0.8653	0.0116049	0.422816	0.542654	0.852764	0.687678	0.658421	0.527577	0.885522	0.441187	0.592609	0.447856	0.12462	0.325889	0.558495	0.692436	0.41511	22	51	29	32	26	41	17	29	21	6	20	27
ENSMUSG00000040272|Accs	2	-0.304004	0.0116685	0.424343	9.57044	9.84859	8.29956	11.008	10.2066	9.17919	9.18707	8.07175	8.23203	9.61655	6.37114	6.53646	9.68539	8.0025	388	589	350	535	503	425	354	395	386	463	391	316
ENSMUSG00000029428|Stx2	5	0.149484	0.0118008	0.425219	123.972	134.235	123.332	134.524	141.736	145.312	149.225	137.955	148.475	143.148	159.621	151.704	133.852	148.355	5026	8028	5201	6538	6985	6728	5750	6751	6962	6892	9796	7334
ENSMUSG00000074886|Grk6	13	0.127497	0.0117356	0.425219	51.7001	57.3359	52.9512	55.6983	56.8768	59.1572	61.9998	58.5048	63.7662	61.3756	58.8719	60.0692	55.6199	60.7646	2096	3429	2233	2707	2803	2739	2389	2863	2990	2955	3613	2904
ENSMUSG00000027868|Tbx15	3	-0.474505	0.0117593	0.425219	1.35663	1.28751	0.948522	0.802451	0.892822	1.23109	0.648805	0.674349	0.682448	0.851574	0.814724	0.930825	1.0865	0.76712	55	77	40	39	44	57	25	33	32	41	50	45
ENSMUSG00000041202|Pla2g2d	4	-0.61952	0.0117987	0.425219	0.887979	1.01997	1.35164	1.39915	0.85224	0.950316	0.5969	0.899131	0.703774	1.0385	0.407362	0.682605	1.07688	0.721379	36	61	57	68	42	44	23	44	33	50	25	33
ENSMUSG00000003134|Tbc1d8	1	-0.164693	0.0117974	0.425219	24.3207	23.3256	24.7564	26.8718	25.1411	25.4858	23.0455	22.5192	22.5421	24.8203	19.7978	21.409	24.9836	22.3556	986	1395	1044	1306	1239	1180	888	1102	1057	1195	1215	1035
ENSMUSG00000043366|Olfr78	7	0.189202	0.011839	0.425814	85.4926	84.4905	87.4537	92.6522	99.6106	94.1677	99.6564	93.5505	104.18	97.5987	124.001	102.37	90.6446	103.559	3466	5053	3688	4503	4909	4360	3840	4578	4885	4699	7610	4949
ENSMUSG00000048070|Pirt	11	0.207538	0.0120833	0.428465	613.667	621.448	542.222	561.49	605.739	620.708	652.412	597.207	679.035	636.271	837.862	733.8	594.212	689.431	24879	37166	22866	27289	29852	28739	25139	29225	31840	30634	51420	35475
ENSMUSG00000027298|Tyro3	2	0.355231	0.012082	0.428465	84.95	86.798	85.1535	84.3191	93.1376	102.612	97.5542	93.7957	103.242	104.764	172.835	128.888	89.4951	116.847	3444	5191	3591	4098	4590	4751	3759	4590	4841	5044	10607	6231
ENSMUSG00000049327|Kmt5a	5	0.174796	0.0119928	0.428465	36.9744	38.2908	39.7193	39.2378	40.2176	39.9781	43.0547	42.0753	43.5913	40.564	53.3318	42.6938	39.0697	44.2185	1499	2290	1675	1907	1982	1851	1659	2059	2044	1953	3273	2064
ENSMUSG00000046312|AI464131	4	-0.200134	0.0121091	0.428465	29.254	27.8235	33.554	29.6701	28.3877	30.4749	24.3432	25.3596	27.7458	25.3187	22.8449	30.6758	29.8607	26.048	1186	1664	1415	1442	1399	1411	938	1241	1301	1219	1402	1483
ENSMUSG00000038608|Dock10	1	-0.211589	0.0120965	0.428465	28.1193	30.6828	33.1983	29.0117	29.4631	28.4663	23.6943	30.1005	27.8951	26.9596	21.7694	24.9047	29.8236	25.8873	1140	1835	1400	1410	1452	1318	913	1473	1308	1298	1336	1204
ENSMUSG00000049672|Zbtb14	17	0.136679	0.0119428	0.428465	14.8243	14.6809	13.7061	14.1972	15.6853	14.2979	16.0385	15.6939	16.9332	15.8891	15.9523	15.6172	14.5653	16.0207	601	878	578	690	773	662	618	768	794	765	979	755
ENSMUSG00000036902|Neto2	8	0.290714	0.0120501	0.428465	6.68451	7.30702	7.18505	6.95458	7.89336	7.47294	8.51231	7.43827	8.14672	7.9134	11.5202	9.9288	7.24958	8.90995	271	437	303	338	389	346	328	364	382	381	707	480
ENSMUSG00000004892|Bcan	3	-0.224019	0.0119571	0.428465	18.4502	19.0283	20.3695	21.4604	22.3814	22.2244	14.5073	16.3887	18.7033	17.2392	19.6837	19.3818	20.6524	17.6507	748	1138	859	1043	1103	1029	559	802	877	830	1208	937
ENSMUSG00000021880|Rnase6	14	-0.757075	0.0120359	0.428465	0.69065	1.50488	0.972235	1.11109	1.15661	1.59826	1.03809	1.14435	0.767754	0.498482	0.407362	0.599865	1.17229	0.74265	28	90	41	54	57	74	40	56	36	24	25	29
ENSMUSG00000022864|D16Ertd472e	16	-0.447748	0.0121783	0.430139	1.92395	1.93962	1.30422	1.66663	1.62331	1.44707	0.856422	1.65522	1.42887	1.16312	1.04285	1.19973	1.6508	1.22437	78	116	55	81	80	67	33	81	67	56	64	58
ENSMUSG00000026872|Zeb2	2	-0.201234	0.0123102	0.433238	193.653	187.524	202.462	175.449	175.176	172.137	180.446	163.417	173.79	155.796	131.35	160.888	184.4	160.948	7851	11215	8538	8527	8633	7970	6953	7997	8149	7501	8061	7778
ENSMUSG00000015365|Mov10l1	15	-0.594577	0.0123082	0.433238	2.29394	1.97306	1.87333	1.87239	2.55672	2.93734	2.17998	1.8187	1.3649	1.91085	0.814724	1.36521	2.25113	1.57573	93	118	79	91	126	136	84	89	64	92	50	66
ENSMUSG00000019849|Prep	10	0.201198	0.0123554	0.433277	31.5726	32.7896	32.6529	31.3367	35.2665	37.5807	37.449	34.4326	35.402	37.1577	44.5654	42.6318	33.5332	38.6064	1280	1961	1377	1523	1738	1740	1443	1685	1660	1789	2735	2061
ENSMUSG00000086544|Chn1os3	2	0.172494	0.0123473	0.433277	32.0166	35.2141	30.8981	32.6124	37.7623	39.8053	38.7726	39.1735	38.1104	37.7808	40.4103	39.7979	34.7181	39.0076	1298	2106	1303	1585	1861	1843	1494	1917	1787	1819	2480	1924
ENSMUSG00000067928|Zfp760	17	0.146991	0.0127376	0.435784	19.0915	17.7408	18.4962	18.8062	19.5204	18.4664	20.606	22.2331	21.3265	19.2331	21.6716	19.0509	18.6869	20.6869	774	1061	780	914	962	855	794	1088	1000	926	1330	921
ENSMUSG00000051950|B3glct	5	-0.225452	0.0125798	0.435784	17.2169	19.4631	19.0416	18.6827	19.1145	18.596	17.5956	15.8778	17.9996	17.7169	12.6771	15.3483	18.6858	16.2025	698	1164	803	908	942	861	678	777	844	853	778	742
ENSMUSG00000027428|Rbbp9	2	-0.159259	0.0127285	0.435784	14.6023	14.3465	14.2752	14.6293	15.1171	14.7515	13.2097	13.5074	12.9238	11.4651	13.0845	14.5416	14.6203	13.122	592	858	602	711	745	683	509	661	606	552	803	703
ENSMUSG00000063632|Sox11	12	0.616377	0.0124859	0.435784	8.87979	6.06968	5.92826	7.30436	7.24404	6.37144	8.82374	8.13305	8.57325	7.498	19.1949	13.7969	6.96626	11.0033	360	363	250	355	357	295	340	398	402	361	1178	667
ENSMUSG00000050953|Gja1	10	-0.567207	0.0125861	0.435784	11.7164	10.8017	11.4534	8.31257	10.0442	6.58742	4.41187	11.6683	7.52825	6.29334	5.80083	5.06782	9.81929	6.79506	475	646	483	404	495	305	170	571	353	303	356	245
ENSMUSG00000026826|Nr4a2	2	-0.530247	0.012519	0.435784	5.47587	8.76174	9.60378	7.81876	4.30178	5.09715	4.10044	5.19044	5.35295	4.56942	4.22027	4.07494	6.84318	4.58474	222	524	405	380	212	236	158	254	251	220	259	197
ENSMUSG00000075020|Mir670hg	2	-0.701479	0.0126907	0.435784	3.77391	6.52114	5.38286	4.52665	10.8153	8.70403	3.91878	3.43305	3.00704	2.88704	5.50753	4.73686	6.62065	3.91505	153	390	227	220	533	403	151	168	141	139	338	229
ENSMUSG00000103613|Gm34882	1	0.328234	0.012615	0.435784	2.46661	2.30748	3.01156	2.73656	2.67847	2.80775	2.80284	2.88131	3.56152	3.63477	4.15509	2.91658	2.66807	3.32535	100	138	127	133	132	130	108	141	167	175	255	141
ENSMUSG00000074622|Mafb	2	-0.48575	0.0125614	0.435784	2.66394	3.41106	3.03527	2.46908	2.04943	2.61337	1.58308	3.20826	1.83408	1.78623	1.87386	1.53069	2.70702	1.96937	108	204	128	120	101	121	61	157	86	86	115	74
ENSMUSG00000032841|Prr5l	2	-0.434871	0.0124546	0.435784	1.3813	1.58848	1.80219	1.27569	1.31894	1.31748	1.27166	1.10348	1.32224	1.0385	1.07543	0.70329	1.44735	1.08577	56	95	76	62	65	61	49	54	62	50	66	34
ENSMUSG00000077506|Scarna9	9	-0.380576	0.012625	0.435784	1.43063	1.08686	1.16194	1.11109	1.35953	0.993512	1.08999	0.817392	0.746427	0.872344	0.993963	0.930825	1.19059	0.90849	58	65	49	54	67	46	42	40	35	42	61	45
ENSMUSG00000020099|Unc5b	10	-0.224964	0.0127144	0.435784	34.3352	32.0706	34.953	37.2625	38.5537	41.1228	30.9869	29.3035	32.203	37.9054	26.9674	30.0139	36.383	31.23	1392	1918	1474	1811	1900	1904	1194	1434	1510	1825	1655	1451
ENSMUSG00000001119|Col6a1	10	-0.35264	0.0127237	0.435784	32.5592	45.3637	32.4157	40.925	32.9127	31.922	25.7446	38.2335	30.6675	28.6212	21.8509	25.8356	36.0164	28.4922	1320	2713	1367	1989	1622	1478	992	1871	1438	1378	1341	1249
ENSMUSG00000006218|Fam131c	4	-0.252037	0.0126956	0.435784	4.56322	4.88249	4.7189	4.4855	5.33664	5.50751	4.74925	4.12783	4.52122	4.36172	3.56849	3.7233	4.91571	4.1753	185	292	199	218	263	255	183	202	212	210	219	180
ENSMUSG00000020077|Srgn	10	-0.34183	0.0127831	0.436581	5.17988	7.54111	6.85307	6.39903	6.69617	6.52262	4.90496	7.02957	5.11836	3.90478	5.03499	5.3781	6.53198	5.22846	210	451	289	311	330	302	189	344	240	188	309	260
ENSMUSG00000053329|D10Jhu81e	10	-0.154761	0.01284	0.437006	46.6682	48.2564	46.2641	39.8757	46.7514	51.3603	42.0944	43.24	42.1838	40.4394	41.779	40.4185	46.5294	41.6925	1892	2886	1951	1938	2304	2378	1622	2116	1978	1947	2564	1954
ENSMUSG00000039384|Dusp10	1	0.229691	0.0128384	0.437006	32.1152	28.3419	30.3527	28.2916	32.5677	35.3561	37.2154	39.7253	40.5203	39.4216	30.0307	33.1167	31.1709	36.6717	1302	1695	1280	1375	1605	1637	1434	1944	1900	1898	1843	1601
ENSMUSG00000020132|Rab21	10	0.126372	0.0128925	0.437049	48.9622	50.681	49.2757	48.9495	53.7317	51.2523	51.541	54.9288	52.911	54.9992	58.7253	57.5043	50.4754	55.1016	1985	3031	2078	2379	2648	2373	1986	2688	2481	2648	3604	2780
ENSMUSG00000068735|Trp53i11	2	-0.239043	0.012908	0.437049	7.49849	7.3739	7.20876	7.73645	6.06713	8.01289	6.20257	6.70262	6.7605	6.62566	5.45865	5.54358	7.31627	6.21559	304	441	304	376	299	371	239	328	317	319	335	268
ENSMUSG00000059974|Ntm	9	-0.567908	0.0128836	0.437049	0.517988	0.702276	1.11451	0.7613	0.973988	0.971914	0.467139	0.633479	0.725101	0.477712	0.439951	0.599865	0.84033	0.557208	21	42	47	37	48	45	18	31	34	23	27	29
ENSMUSG00000105362|Gm43474	5	0.49124	0.012937	0.437274	0.542654	0.735718	0.995948	0.90533	0.669617	0.518354	1.03809	0.858262	1.25826	1.08004	0.993963	0.848085	0.727937	1.01278	22	44	42	44	33	24	40	42	59	52	61	41
ENSMUSG00000026649|Cfap126	1	-0.338861	0.0129811	0.438012	2.09662	2.50813	2.25274	1.70778	2.06973	2.2894	1.55713	1.79826	1.79143	2.05624	1.62945	1.40658	2.15406	1.70651	85	150	95	83	102	106	60	88	84	99	100	68
ENSMUSG00000047547|Cltb	13	0.133502	0.0131868	0.43883	162.895	172.258	155.889	166.704	175.318	181.64	189.529	178.396	187.524	186.889	197.163	173.257	169.117	185.46	6604	10302	6574	8102	8640	8410	7303	8730	8793	8998	12100	8376
ENSMUSG00000048264|Dip2c	13	0.135704	0.0130693	0.43883	86.9479	87.0656	89.0425	92.3848	90.378	85.8524	94.7514	89.1366	92.1731	100.735	106.256	101.832	88.6119	97.4808	3525	5207	3755	4490	4454	3975	3651	4362	4322	4850	6521	4923
ENSMUSG00000031808|Slc27a1	8	-0.205847	0.0130548	0.43883	68.843	59.7771	67.5585	67.2207	52.1287	59.3516	48.2191	58.4231	54.3399	57.637	49.8774	55.4978	62.4799	53.9991	2791	3575	2849	3267	2569	2748	1858	2859	2548	2775	3061	2683
ENSMUSG00000029782|Tmem209	6	0.118254	0.0131903	0.43883	34.7792	36.6689	35.5696	36.0897	36.1796	36.652	38.7726	36.6396	40.4777	38.3623	38.6668	41.7423	35.9898	39.1102	1410	2193	1500	1754	1783	1697	1494	1793	1898	1847	2373	2018
ENSMUSG00000034751|Mast4	13	-0.262333	0.0132288	0.43883	15.811	16.6373	16.9074	16.7075	13.088	14.7299	12.3013	14.9583	15.1418	13.4798	10.5262	12.411	15.6468	13.1364	641	995	713	812	645	682	474	732	710	649	646	600
ENSMUSG00000032035|Ets1	9	-0.356544	0.0132085	0.43883	19.3382	19.53	18.1405	15.6787	13.4532	12.9589	14.9744	14.8357	13.9475	11.5274	9.93963	12.5558	16.5166	12.9634	784	1168	765	762	663	600	577	726	654	555	610	607
ENSMUSG00000094655|Gm25360	1	0.842187	0.0131258	0.43883	3.30525	6.22016	5.61999	5.08219	11.8299	3.65008	12.0678	6.23262	10.2794	6.06487	15.7893	12.1007	5.95126	10.4224	134	372	237	247	583	169	465	305	482	292	969	585
ENSMUSG00000102123|Gm4319	1	0.548019	0.0132092	0.43883	0.295993	0.38458	0.403122	0.267484	0.507285	0.45356	0.570948	0.613044	0.767754	0.519252	0.505129	0.434385	0.385337	0.568419	12	23	17	13	25	21	22	30	36	25	31	21
ENSMUSG00000053182|Gm609	16	-0.627771	0.0132225	0.43883	0.246661	0.267534	0.331983	0.226332	0.223206	0.259177	0.207617	0.102174	0.255918	0.145391	0.14665	0.16548	0.259149	0.170538	10	16	14	11	11	12	8	5	12	7	9	8
ENSMUSG00000020400|Tnip1	11	-0.126959	0.0132067	0.43883	29.254	27.5226	27.3411	26.378	27.7384	26.3281	24.4989	25.6252	26.0823	26.0249	23.5129	24.9668	27.427	25.1185	1186	1646	1153	1282	1367	1219	944	1254	1223	1253	1443	1207
ENSMUSG00000012428|Steap4	5	0.458077	0.0132623	0.4392	18.3516	16.5202	20.1324	15.5964	14.1634	18.38	15.1561	30.6931	23.6724	17.9246	31.7253	24.5324	17.1907	23.9506	744	988	849	758	698	851	584	1502	1110	863	1947	1186
ENSMUSG00000022032|Scara5	14	-0.403863	0.0132926	0.439462	15.959	18.7775	18.1168	17.6334	12.6416	13.218	10.5106	18.8205	11.2391	11.0081	10.2981	11.9146	16.0577	12.2985	647	1123	764	857	623	612	405	921	527	530	632	576
ENSMUSG00000053134|Supt7l	5	-0.179433	0.0133847	0.43959	12.185	14.5639	14.7258	13.3742	12.4995	14.5571	10.7442	12.0974	12.476	12.4828	12.2697	12.0594	13.6509	12.0216	494	871	621	650	616	674	414	592	585	601	753	583
ENSMUSG00000026832|Cytip	2	-0.68236	0.0133741	0.43959	1.80062	2.94287	2.03932	1.56375	1.96827	2.2678	1.37547	2.20696	1.79143	1.12159	0.668073	1.30315	2.09711	1.41111	73	176	86	76	97	105	53	108	84	54	41	63
ENSMUSG00000076498|Trbc2	6	-1.28336	0.0133701	0.43959	2.19528	1.30423	1.65991	0.987632	0.811657	0.885522	1.86856	0.653914	1.045	0.373862	0.260712	0.144795	1.30737	0.724473	89	78	70	48	40	41	72	32	49	18	16	7
ENSMUSG00000102692|Dchs2	3	-0.902533	0.0134355	0.43959	1.10997	1.33767	1.11451	1.06994	0.405828	0.410364	0.363331	0.51087	0.405203	0.456942	0.391067	0.49644	0.908047	0.437309	45	80	47	52	20	19	14	25	19	22	24	24
ENSMUSG00000084081|Gm12057	11	-0.592059	0.0134532	0.43959	0.369991	0.518347	0.474261	0.699573	0.588451	0.388766	0.311426	0.408696	0.319897	0.456942	0.293301	0.227535	0.506565	0.336299	15	31	20	34	29	18	12	20	15	22	18	11
ENSMUSG00000064325|Hhip	8	-0.945302	0.0134129	0.43959	0.419323	0.451464	0.308269	0.267484	0.466703	0.691139	0.207617	0.449566	0.383877	0.186931	0.114061	0.12411	0.434064	0.24436	17	27	13	13	23	32	8	22	18	9	7	6
ENSMUSG00000020358|Hnrnpab	11	0.147183	0.0134365	0.43959	90.2778	92.7339	84.9638	85.7388	94.0507	94.5349	98.6183	93.0601	96.8223	94.9816	111.356	106.342	90.3833	100.197	3660	5546	3583	4167	4635	4377	3800	4554	4540	4573	6834	5141
ENSMUSG00000076435|Acsf2	11	-0.388008	0.0134807	0.439759	5.72253	4.94938	5.02717	4.27974	3.34808	3.54209	3.06236	3.78044	4.09469	3.09474	2.88412	3.37165	4.47816	3.38133	232	296	212	208	165	164	118	185	192	149	177	163
ENSMUSG00000020844|Nxn	11	0.238904	0.0136283	0.44024	98.245	102.817	88.7342	90.6153	104.623	101.554	102.848	101.336	111.346	105.99	145.086	130.315	97.7646	116.154	3983	6149	3742	4404	5156	4702	3963	4959	5221	5103	8904	6300
ENSMUSG00000020652|Cenpo	12	-0.160066	0.0135843	0.44024	23.4574	19.9814	22.1243	20.9666	19.5406	20.6478	17.6734	18.187	19.2365	20.1885	19.8141	17.7891	21.1197	18.8148	951	1195	933	1019	963	956	681	890	902	972	1216	860
ENSMUSG00000018819|Lsp1	7	-0.357915	0.0138319	0.44024	9.5951	13.2429	10.8369	10.2878	9.9428	9.84873	8.69398	11.7296	8.89315	8.37035	6.43632	6.92947	10.6257	8.50881	389	792	457	500	490	456	335	574	417	403	395	335
ENSMUSG00000000901|Mmp11	10	-0.253375	0.0135993	0.44024	6.26518	5.61821	6.23653	6.8517	6.47296	5.89628	5.16448	5.08827	5.22499	6.02333	4.20397	5.87454	6.22348	5.26326	254	336	263	333	319	273	199	249	245	290	258	284
ENSMUSG00000000037|Scml2	X	-0.266758	0.0139601	0.44024	1.92395	2.0065	2.15789	2.18102	1.84652	2.00862	1.55713	1.47131	1.87673	1.76546	1.61315	1.79959	2.02075	1.68056	78	120	91	106	91	93	60	72	88	85	99	87
ENSMUSG00000020908|Myh3	11	0.556346	0.0140377	0.44024	0.345325	0.351138	0.23713	0.308635	0.202914	0.367168	0.441187	0.367826	0.36255	0.623103	0.456245	0.434385	0.302052	0.447549	14	21	10	15	10	17	17	18	17	30	28	21
ENSMUSG00000071172|Srsf3	17	0.157351	0.0138025	0.44024	81.4227	87.9685	79.9367	87.3026	90.9461	89.8913	92.831	92.2427	93.4313	88.9791	110.102	100.26	86.2446	96.3077	3301	5261	3371	4243	4482	4162	3577	4514	4381	4284	6757	4847
ENSMUSG00000073557|Ppp1r12b	1	-0.118541	0.0138113	0.44024	70.7176	74.2239	70.5463	73.5375	65.8457	69.7186	65.3735	63.8792	68.5647	66.5266	62.0982	64.6613	70.7649	65.1839	2867	4439	2975	3574	3245	3228	2519	3126	3215	3203	3811	3126
ENSMUSG00000026558|Uck2	1	0.287732	0.0138505	0.44024	49.4802	48.4404	45.695	48.5174	49.8763	54.6432	56.5498	49.4931	55.8327	54.3346	83.5906	67.0194	49.4421	61.1367	2006	2897	1927	2358	2458	2530	2179	2422	2618	2616	5130	3240
ENSMUSG00000030701|Plekhb1	7	-0.175831	0.0138638	0.44024	60.2592	59.6935	63.385	61.1921	62.9034	62.5913	65.2178	53.2735	56.8564	47.335	55.3523	51.3195	61.6707	54.8924	2443	3570	2673	2974	3100	2898	2513	2607	2666	2279	3397	2481
ENSMUSG00000024664|Fads3	19	0.224752	0.0140404	0.44024	46.7422	44.026	39.2451	44.0731	43.586	42.1379	44.3004	43.9348	49.1362	49.6405	62.9944	55.1462	43.3017	50.8588	1895	2633	1655	2142	2148	1951	1707	2150	2304	2390	3866	2666
ENSMUSG00000045176|Borcs6	11	0.164601	0.0138321	0.44024	27.5273	28.4422	28.2897	27.7154	31.0053	31.166	33.0112	29.937	31.2646	30.5736	37.0699	33.4683	29.0243	32.5541	1116	1701	1193	1347	1528	1443	1272	1465	1466	1472	2275	1618
ENSMUSG00000024164|C3	17	-1.09522	0.0139057	0.44024	91.2891	74.8928	60.2548	52.5297	26.7441	52.2026	18.3741	84.6205	32.8001	10.9666	28.4013	19.1336	59.6522	32.3827	3701	4479	2541	2553	1318	2417	708	4141	1538	528	1743	925
ENSMUSG00000031605|Klhl2	8	0.183816	0.0135544	0.44024	25.1101	29.1946	26.6772	25.9459	29.8487	28.2503	28.5215	31.5105	31.7338	27.7488	35.245	32.8685	27.5045	31.2713	1018	1746	1125	1261	1471	1308	1099	1542	1488	1336	2163	1589
ENSMUSG00000026674|Ddr2	1	-0.315356	0.0138427	0.44024	24.6414	29.1277	23.6893	28.6002	25.5063	25.2914	18.2444	28.2818	24.4828	16.3045	21.8835	18.7199	26.1427	21.3195	999	1742	999	1390	1257	1171	703	1384	1148	785	1343	905
ENSMUSG00000042594|Sh2b3	5	0.199507	0.0139453	0.44024	14.997	16.4199	14.8207	14.7733	13.6967	14.5787	14.5332	16.5318	17.0185	17.1561	20.1726	17.0444	14.881	17.0761	608	982	625	718	675	675	560	809	798	826	1238	824
ENSMUSG00000042129|Rassf4	6	-0.219869	0.0139918	0.44024	14.8983	12.6577	11.4534	11.2137	12.1343	13.218	10.0175	12.2609	11.2817	9.61655	11.1291	10.2391	12.5959	10.7575	604	757	483	545	598	612	386	600	529	463	683	495
ENSMUSG00000032733|Snx33	9	-0.212215	0.0136939	0.44024	11.1984	11.1695	11.3585	12.6335	11.1197	10.5831	9.96564	11.7705	10.0661	9.7204	9.20638	8.35674	11.3438	9.84762	454	668	479	614	548	490	384	576	472	468	565	404
ENSMUSG00000043051|Disc1	8	0.466692	0.0136462	0.44024	4.95788	4.76545	5.92826	6.15213	4.4844	4.5356	6.82542	5.47653	5.26764	6.08564	9.49968	9.99085	5.13729	7.19096	201	285	250	299	221	210	263	268	247	293	583	483
ENSMUSG00000079659|Tmem243	5	-0.20879	0.0140559	0.44024	7.99181	8.96239	7.92016	7.28379	7.87307	7.30016	6.95519	7.62218	6.90978	6.91644	5.91489	6.92947	7.88856	6.87466	324	536	334	354	388	338	268	373	324	333	363	335
ENSMUSG00000028199|Cryz	3	-0.184723	0.0139885	0.44024	7.27649	7.3739	6.33138	6.33731	6.89908	7.60253	6.35828	6.21218	6.35529	5.77409	6.14302	5.95728	6.97012	6.13336	295	441	267	308	340	352	245	304	298	278	377	288
ENSMUSG00000044641|Pard6b	2	-0.350226	0.0139319	0.44024	9.61977	8.24339	6.5448	6.95458	6.53384	6.17706	5.89114	6.00783	6.14203	5.691	4.26915	6.76399	7.34557	5.79419	390	493	276	338	322	286	227	294	288	274	262	327
ENSMUSG00000086502|B130055M24Rik	7	0.223507	0.0137548	0.44024	4.61256	3.9294	3.88894	4.60895	3.89595	4.23323	4.69735	4.59783	4.62785	4.54865	5.42606	5.29536	4.19484	4.86552	187	235	164	224	192	196	181	225	217	219	333	256
ENSMUSG00000096010|Hist4h4	6	-0.287909	0.0135522	0.44024	3.89724	4.39759	3.72295	3.47729	4.60615	4.40601	4.20425	3.24913	3.30561	2.82473	3.19372	3.55782	4.08454	3.38921	158	263	157	169	227	204	162	159	155	136	196	172
ENSMUSG00000092655|Gm25238	19	0.490927	0.0136784	0.44024	1.08531	1.80585	1.0908	1.29627	0.994279	0.971914	1.7907	1.3487	1.87673	1.84854	2.08569	1.28247	1.2074	1.70547	44	108	46	63	49	45	69	66	88	89	128	62
ENSMUSG00000020728|Cep112	11	-0.376823	0.014145	0.442325	4.66189	3.56155	3.53324	2.98347	3.22634	3.65008	3.08831	2.96305	3.41224	2.47164	2.00422	2.8959	3.60276	2.80589	189	213	149	145	159	169	119	145	160	119	123	140
ENSMUSG00000018427|Ypel2	11	-0.284544	0.0142694	0.445504	27.6013	27.3721	25.7287	24.5879	27.2717	26.76	25.0698	25.1348	24.7814	23.7194	16.0826	18.6165	26.5536	22.2341	1119	1637	1085	1195	1344	1239	966	1230	1162	1142	987	900
ENSMUSG00000029826|Zc3hav1	6	0.113527	0.0143336	0.445813	70.841	71.2309	67.4162	71.912	75.2203	68.7035	73.8599	78.8988	74.1309	75.6654	79.8918	77.5894	70.8873	76.6727	2872	4260	2843	3495	3707	3181	2846	3861	3476	3643	4903	3751
ENSMUSG00000061815|Rufy4	1	-0.430398	0.0143474	0.445813	2.26928	2.80911	2.77443	2.83944	3.00313	4.06044	3.06236	2.14565	2.66581	2.07701	1.79239	1.73754	2.9593	2.24679	92	168	117	138	148	188	118	105	125	100	110	84
ENSMUSG00000048905|4930539E08Rik	17	-0.610729	0.014329	0.445813	0.246661	0.217371	0.213417	0.390938	0.243497	0.237579	0.155713	0.204348	0.191938	0.186931	0.114061	0.144795	0.258244	0.166298	10	13	9	19	12	11	6	10	9	9	7	7
ENSMUSG00000026469|Xpr1	1	0.397526	0.014451	0.44621	146.319	146.425	148.515	146.499	145.002	149.848	158.827	153.384	163.169	172.35	298.482	257.942	147.101	200.692	5932	8757	6263	7120	7146	6938	6120	7506	7651	8298	18318	12470
ENSMUSG00000070002|Ell	8	-0.194658	0.0144457	0.44621	10.7297	10.9856	11.0977	12.1396	9.82105	11.1446	8.87565	9.37958	9.38365	11.3612	9.01084	9.65989	10.9864	9.61181	435	657	468	590	484	516	342	459	440	547	553	467
ENSMUSG00000000142|Axin2	11	-0.193823	0.0144141	0.44621	8.33713	8.4106	9.0821	8.47718	7.77161	7.9697	7.13685	8.64392	7.18703	7.18645	6.63185	7.09495	8.34139	7.31351	338	503	383	412	383	369	275	423	337	346	407	343
ENSMUSG00000003644|Rps6ka1	4	-0.15625	0.0143942	0.44621	7.64648	7.59127	7.51703	7.6953	7.60928	6.95459	6.74757	7.19305	6.73917	6.83336	6.37114	6.57783	7.50233	6.74369	310	454	317	374	375	322	260	352	316	329	391	318
ENSMUSG00000036278|Macrod1	19	-0.470892	0.0144849	0.446554	7.30116	7.44079	7.01906	5.14392	4.62644	3.95245	3.94473	5.64001	4.24397	4.2371	3.73143	3.41302	5.91397	4.20171	296	445	296	250	228	183	152	276	199	204	229	165
ENSMUSG00000025776|Crispld1	1	0.183365	0.014591	0.448418	55.696	60.6968	58.1681	63.4348	73.11	70.0858	70.5121	67.0262	70.6547	70.4729	75.8671	76.8654	63.5319	71.8997	2258	3630	2453	3083	3603	3245	2717	3280	3313	3393	4656	3716
ENSMUSG00000108217|Gm43883	6	0.876141	0.0145715	0.448418	0.0986643	0.234092	0.474261	0.370362	0.162331	0.280775	0.441187	0.694783	0.341224	0.373862	0.358478	0.62055	0.270081	0.471681	4	14	20	18	8	13	17	34	16	18	22	30
ENSMUSG00000034845|Plvap	8	0.346396	0.0146475	0.449451	6.24052	8.71157	5.97569	7.63358	5.15402	6.73861	8.09708	9.50218	8.82917	6.91644	10.1352	7.79824	6.74233	8.54638	253	521	252	371	254	312	312	465	414	333	622	377
ENSMUSG00000021319|Sfrp4	13	-0.503632	0.014681	0.449776	2.34328	2.47469	2.08675	2.88059	2.1306	2.2246	2.15403	2.41131	1.87673	1.76546	1.01026	1.34452	2.35675	1.76038	95	148	88	140	105	103	83	118	88	85	62	65
ENSMUSG00000005103|Wdr1	5	0.216336	0.0150509	0.449848	240.642	259.558	240.047	239.089	264.783	280.991	272.005	268.472	279.548	267.934	367.18	326.409	254.185	296.925	9756	15523	10123	11620	13049	13010	10481	13138	13108	12900	22534	15780
ENSMUSG00000011877|Git1	11	0.11243	0.0154658	0.449848	65.9571	63.1547	63.4087	68.8668	64.7499	66.5005	71.083	70.1936	69.8229	75.3747	71.1254	66.9159	65.4396	70.7526	2674	3777	2674	3347	3191	3079	2739	3435	3274	3629	4365	3235
ENSMUSG00000021238|Aldh6a1	12	-0.322551	0.0148155	0.449848	97.801	89.3898	90.7024	68.373	69.9445	77.2132	65.1919	88.3397	70.2495	60.6487	54.0488	57.7732	82.2373	66.0419	3965	5346	3825	3323	3447	3575	2512	4323	3294	2920	3317	2793
ENSMUSG00000007617|Homer1	13	0.196662	0.0148788	0.449848	12.925	11.9889	13.5876	15.8433	13.2706	12.3541	14.6111	15.4896	16.1655	15.1829	16.1967	13.528	13.3282	15.1956	524	717	573	770	654	572	563	758	758	731	994	654
ENSMUSG00000020486|Sept4	11	-0.214965	0.0149661	0.449848	10.3598	10.6178	10.2203	9.42366	8.5224	10.2159	8.84969	8.66436	9.08508	9.38808	7.16957	8.29468	9.8933	8.57524	420	635	431	458	420	473	341	424	426	452	440	401
ENSMUSG00000021866|Anxa11	14	-0.227959	0.0148168	0.449848	5.96919	7.03949	5.88083	6.21385	5.88451	6.17706	5.3721	5.82392	5.0757	4.42403	5.98007	5.17125	6.19416	5.30785	242	421	248	302	290	286	207	285	238	213	367	250
ENSMUSG00000021223|Papln	12	-0.425272	0.0151341	0.449848	5.96919	5.11659	6.04683	6.52249	5.45839	4.19003	4.1783	4.37305	5.77948	4.75635	2.83524	3.47508	5.55059	4.23292	242	306	255	317	269	194	161	214	271	229	174	168
ENSMUSG00000000942|Hoxa4	6	-0.829532	0.0150388	0.449848	0.961977	0.802602	0.687678	0.534967	0.42612	0.410364	0.311426	0.674349	0.469183	0.207701	0.211828	0.351645	0.637285	0.371022	39	48	29	26	21	19	12	33	22	10	13	17
ENSMUSG00000021791|Dydc2	14	-0.596392	0.0153982	0.449848	0.69065	0.56851	0.426835	0.432089	0.608743	0.583149	0.363331	0.429131	0.42653	0.456942	0.358478	0.186165	0.551662	0.370096	28	34	18	21	30	27	14	21	20	22	22	9
ENSMUSG00000036452|Arhgap26	18	0.145083	0.0149313	0.449848	297.029	264.892	271.372	275.858	265.371	259.22	288.822	269.576	292.258	318.592	320.219	318.942	272.29	301.402	12042	15842	11444	13407	13078	12002	11129	13192	13704	15339	19652	15419
ENSMUSG00000029420|Rimbp2	5	0.181142	0.0148119	0.449848	185.341	169.249	170.189	184.461	158.76	156.262	173.361	176.332	190.19	222.531	199.33	200.996	170.71	193.79	7514	10122	7177	8965	7824	7235	6680	8629	8918	10714	12233	9717
ENSMUSG00000038178|Slc43a2	11	-0.166784	0.0150148	0.449848	112.601	95.7771	110.052	108.146	93.4826	100.129	95.0369	91.6501	92.365	102.584	85.7578	84.7671	103.365	92.0267	4565	5728	4641	5256	4607	4636	3662	4485	4331	4939	5263	4098
ENSMUSG00000036198|Arhgap36	X	0.545898	0.0155077	0.449848	23.7288	22.2555	19.255	19.3411	24.1468	17.8616	31.8174	38.4379	38.2597	46.0265	17.6306	22.5053	21.0981	32.4462	962	1331	812	940	1190	827	1226	1881	1794	2216	1082	1088
ENSMUSG00000059743|Fdps	3	0.154141	0.0147437	0.449848	25.5294	27.9907	24.7327	25.0817	26.2571	26.9544	31.4021	27.4031	29.6225	29.0158	26.1526	31.3998	26.091	29.166	1035	1674	1043	1219	1294	1248	1210	1341	1389	1397	1605	1518
ENSMUSG00000022814|Umps	16	0.121651	0.0153633	0.449848	20.2755	20.3493	19.8715	20.0819	19.8247	20.691	21.9815	21.3952	22.3075	20.3962	23.3663	22.3191	20.1823	21.961	822	1217	838	976	977	958	847	1047	1046	982	1434	1079
ENSMUSG00000023805|Synj2	17	-0.137503	0.0155442	0.449848	15.4656	16.0855	15.8403	17.3041	15.0765	14.8595	14.7927	14.7335	14.1181	13.8744	13.9318	14.645	15.7719	14.3493	627	962	668	841	743	688	570	721	662	668	855	708
ENSMUSG00000023044|Csad	15	-0.350754	0.0148136	0.449848	20.3002	17.908	20.6778	15.2054	13.7982	13.6716	12.4571	17.6557	13.6703	12.4413	11.6017	11.3974	16.9269	13.2039	823	1071	872	739	680	633	480	864	641	599	712	551
ENSMUSG00000030814|Bcl7c	7	0.132395	0.0154041	0.449848	11.2231	10.7181	10.0543	10.5553	10.0442	10.4535	11.393	11.4435	11.3457	11.3197	11.7972	11.7077	10.5081	11.5011	455	641	424	513	495	484	439	560	532	545	724	566
ENSMUSG00000087193|Gm14820	X	0.184857	0.0148821	0.449848	7.74515	8.96239	8.39442	7.73645	8.68473	9.61115	10.0175	9.2161	9.42631	9.42962	10.624	9.3703	8.52238	9.68064	314	536	354	376	428	445	386	451	442	454	652	453
ENSMUSG00000038119|Cdon	9	-0.287268	0.0154408	0.449848	10.0144	12.8082	9.50893	11.5635	9.82105	9.50316	8.64208	10.9326	9.59692	7.37338	7.72358	8.14989	10.5365	8.73641	406	766	401	562	484	440	333	535	450	355	474	394
ENSMUSG00000091412|Gm2895	15	-0.213903	0.015437	0.449848	8.68246	7.03949	9.10581	8.04509	9.07026	9.20079	7.37042	7.74479	7.84815	6.89567	7.18586	6.70194	8.52398	7.29114	352	421	384	391	447	426	284	379	368	332	441	324
ENSMUSG00000031938|4931406C07Rik	9	-0.481339	0.01527	0.449848	13.221	9.2968	8.7264	6.11097	6.57442	6.91139	5.26829	8.41914	5.18234	5.4833	5.62159	5.3781	8.4735	5.89213	536	556	368	297	324	320	203	412	243	264	345	260
ENSMUSG00000026173|Plcd4	1	-0.209886	0.0152338	0.449848	4.58789	4.07989	4.74261	5.04104	4.18003	4.70838	4.07449	4.29131	3.86009	3.78016	3.8292	3.70261	4.55664	3.92298	186	244	200	245	206	218	157	210	181	182	235	179
ENSMUSG00000055424|Gm9970	5	0.341777	0.015439	0.449848	1.77596	2.29076	2.06304	2.34563	2.5973	3.08853	2.72498	2.96305	2.64448	2.82473	3.60108	2.97864	2.3602	2.95616	72	137	87	114	128	143	105	145	124	136	221	144
ENSMUSG00000026574|Dpt	1	-0.87035	0.0150396	0.449848	5.35254	7.34046	3.0827	3.70362	3.67275	4.06044	3.21807	5.29261	3.73214	1.22544	1.69463	1.63411	4.53542	2.7995	217	439	130	180	181	188	124	259	175	59	104	79
ENSMUSG00000029925|Tbxas1	6	-0.312029	0.0151238	0.449848	2.73793	3.16024	2.65586	3.45671	3.42925	3.65008	2.54331	3.33087	2.21795	2.47164	2.44417	2.46151	3.18168	2.57824	111	189	112	168	169	169	98	163	104	119	150	119
ENSMUSG00000032356|Rasgrf1	9	0.372594	0.0155539	0.449848	1.3073	1.62192	1.47021	1.68721	1.4204	1.68465	2.51736	2.10479	1.49285	1.64084	2.13458	2.25466	1.53195	2.02418	53	97	62	82	70	78	97	103	70	79	131	109
ENSMUSG00000105447|Gm43653	3	0.371573	0.0154605	0.449848	1.3813	1.93962	1.4465	1.04936	1.70448	1.51187	2.15403	2.02305	2.13265	1.82777	1.79239	1.77891	1.50552	1.95147	56	116	61	51	84	70	83	99	100	88	110	86
ENSMUSG00000027843|Ptpn22	3	-0.414121	0.0152456	0.449848	2.41728	2.15699	2.1816	1.87239	1.70448	2.13821	1.53118	1.94131	2.00469	1.53699	1.05914	1.48932	2.07849	1.59377	98	129	92	91	84	99	59	95	94	74	65	72
ENSMUSG00000035004|Igsf6	7	-0.393161	0.0153083	0.449848	1.55396	1.85602	1.37536	2.01642	1.44069	1.38228	1.63499	1.24652	1.10898	0.976194	1.15691	1.32384	1.60412	1.24124	63	111	58	98	71	64	63	61	52	47	71	64
ENSMUSG00000054453|Sytl5	X	0.41879	0.0154889	0.449848	0.838646	0.652114	0.663965	0.802451	0.466703	0.712737	0.960231	0.980871	0.981019	0.810033	0.782135	0.972195	0.689436	0.914414	34	39	28	39	23	33	37	48	46	39	48	47
ENSMUSG00000056025|Clca3a1	3	0.610891	0.0155211	0.449848	0.493322	0.685556	0.5454	0.288059	0.405828	0.410364	0.622852	0.592609	1.00235	0.498482	0.782135	0.8274	0.471421	0.720971	20	41	23	14	20	19	24	29	47	24	48	40
ENSMUSG00000042251|Pm20d1	1	-0.774293	0.0152092	0.449848	1.50463	1.88946	1.56506	0.925905	0.730491	0.669541	0.519044	0.878697	0.917039	0.560792	0.521423	0.66192	1.21418	0.676486	61	113	66	45	36	31	20	43	43	27	32	32
ENSMUSG00000086268|Gm11670	11	-0.436593	0.0149603	0.449848	0.887979	0.76916	0.901096	0.884754	0.547868	0.950316	0.544996	0.694783	0.639795	0.540022	0.586601	0.558495	0.823529	0.594115	36	46	38	43	27	44	21	34	30	26	36	27
ENSMUSG00000024986|Hhex	19	-0.564286	0.0149187	0.449848	1.06064	1.18718	0.735104	0.925905	0.608743	0.56155	0.648805	0.572175	0.618468	0.581562	0.439951	0.517125	0.846521	0.563014	43	71	31	45	30	26	25	28	29	28	27	25
ENSMUSG00000108434|RP23-291B1.2	7	-0.637981	0.0152106	0.449848	0.912645	0.685556	0.735104	0.61727	0.527577	0.496756	0.674757	0.367827	0.490509	0.290781	0.277006	0.558495	0.662485	0.443229	37	41	31	30	26	23	26	18	23	14	17	27
ENSMUSG00000085527|Gm15535	3	-0.513844	0.0153198	0.449848	0.591986	0.551789	0.5454	0.637846	0.547868	0.45356	0.311426	0.306522	0.42653	0.643873	0.342184	0.351645	0.554741	0.39703	24	33	23	31	27	21	12	15	20	31	21	17
ENSMUSG00000079588|Tmem182	1	-1.00932	0.015237	0.449848	1.28264	0.501626	0.829956	0.473241	0.486994	0.388766	0.23357	0.674349	0.213265	0.519252	0.162945	0.20685	0.660536	0.335038	52	30	35	23	24	18	9	33	10	25	10	10
ENSMUSG00000020623|Map2k6	11	-0.34811	0.0156361	0.450009	9.10178	8.37716	9.69863	8.5389	9.31376	10.4103	8.25279	8.03088	8.27468	7.95494	4.67651	7.55002	9.24009	7.45664	369	501	409	415	459	482	318	393	388	383	287	365
ENSMUSG00000033565|Rbfox2	15	0.10894	0.0156729	0.450009	248.733	231.785	229.376	242.361	235.543	239.631	265.465	243.399	263.404	266.023	246.943	254.57	237.905	256.634	10084	13862	9673	11779	11608	11095	10229	11911	12351	12808	15155	12307
ENSMUSG00000034867|Ankrd27	7	0.120123	0.015674	0.450009	74.4916	76.799	77.5654	76.1094	78.6901	81.252	86.7322	76.0175	86.3083	83.3711	87.1917	86.0703	77.4846	84.2818	3020	4593	3271	3699	3878	3762	3342	3720	4047	4014	5351	4161
ENSMUSG00000025993|Slc40a1	1	-0.486909	0.0156331	0.450009	4.76055	4.51464	6.07054	4.15629	3.89595	3.56369	3.39974	4.61827	4.03071	3.17782	2.33011	2.19261	4.49361	3.29154	193	270	256	202	192	165	131	226	189	153	143	106
ENSMUSG00000067203|H2-K2	17	-0.431662	0.0156643	0.450009	5.05654	5.28379	4.43434	5.14392	3.53071	3.00213	3.26998	3.82131	2.85775	3.98786	2.52564	3.1648	4.40857	3.27122	205	316	187	250	174	139	126	187	134	192	155	153
ENSMUSG00000036585|Fgf1	18	0.122729	0.0158149	0.450312	393.597	385.132	367.884	365.918	391.056	391.746	445.962	391.204	445.852	410.209	410.116	398.041	382.555	416.897	15957	23033	15514	17784	19272	18138	17184	19144	20906	19750	25169	19243
ENSMUSG00000024454|Hdac3	18	0.124846	0.0158519	0.450312	42.1297	45.9322	45.0548	48.2088	44.2759	43.7577	49.3351	49.2888	50.1386	51.0529	44.9564	49.1889	44.8932	48.9934	1708	2747	1900	2343	2182	2026	1901	2412	2351	2458	2759	2378
ENSMUSG00000033701|Acbd6	1	0.117808	0.0158251	0.450312	26.1707	27.0376	26.0606	26.5426	29.0776	27.408	30.2602	28.1796	28.7481	30.3659	28.8901	29.8071	27.0495	29.3752	1061	1617	1099	1290	1433	1269	1166	1379	1348	1462	1773	1441
ENSMUSG00000045083|Lingo2	4	0.13524	0.0158379	0.450312	21.7801	20.1152	20.3458	21.2752	21.0016	20.5182	22.5784	20.7005	22.1369	23.7817	23.7573	24.3462	20.8394	22.8835	883	1203	858	1034	1035	950	870	1013	1038	1145	1458	1177
ENSMUSG00000063275|Hacd1	2	0.260225	0.015868	0.450312	5.20454	5.35068	5.24058	4.23859	5.92509	4.83797	5.3721	6.00783	6.26999	5.33791	7.16957	6.51577	5.13291	6.1122	211	320	221	206	292	224	207	294	294	257	440	315
ENSMUSG00000024112|Cacna1h	17	0.334006	0.0157275	0.450312	4.1439	4.63168	3.93636	3.78592	3.69304	3.00213	4.02259	5.47653	4.3506	5.94024	5.312	4.137	3.86551	4.87316	168	277	166	184	182	139	155	268	204	286	326	200
ENSMUSG00000102457|Gm38342	1	0.479816	0.0158228	0.450312	0.81398	0.434743	0.78253	0.802451	0.608743	0.777531	1.27166	0.796957	0.895713	0.934654	0.945079	0.930825	0.70333	0.962481	33	26	33	39	30	36	49	39	42	45	58	45
ENSMUSG00000053228|Ceacam3	7	0.612686	0.0158478	0.450312	0.295993	0.217371	0.260844	0.123454	0.243497	0.345569	0.363331	0.388261	0.319897	0.311551	0.456245	0.351645	0.247788	0.365155	12	13	11	6	12	16	14	19	15	15	28	17
ENSMUSG00000085386|Gm13630	2	0.465637	0.0158963	0.450465	0.419323	0.418022	0.308269	0.576119	0.405828	0.302373	0.570948	0.490435	0.575815	0.623103	0.505129	0.57918	0.404989	0.557435	17	25	13	28	20	14	22	24	27	30	31	28
ENSMUSG00000020601|Trib2	12	0.346608	0.0160959	0.451569	60.3332	70.4617	62.4839	61.5418	73.3738	77.0404	66.6712	78.4083	76.5621	75.2708	118.379	108.948	67.5391	87.3733	2446	4214	2635	2991	3616	3567	2569	3837	3590	3624	7265	5267
ENSMUSG00000057715|A830018L16Rik	1	0.122133	0.0160962	0.451569	178.237	173.747	174.457	180.552	188.122	190.085	199.313	183.218	194.967	188.052	207.641	208.484	180.866	196.946	7226	10391	7357	8775	9271	8801	7680	8966	9142	9054	12743	10079
ENSMUSG00000052056|Zfp217	2	-0.207813	0.0159714	0.451569	15.0216	13.4436	14.4175	12.8804	12.743	10.799	10.848	12.2813	12.2201	11.1328	10.624	11.1906	13.2175	11.3828	609	804	608	626	628	500	418	601	573	536	652	541
ENSMUSG00000062563|Cys1	12	0.361553	0.0160765	0.451569	2.51594	4.02973	3.15383	3.49786	4.80907	3.99565	3.99664	4.41392	4.64917	4.27864	5.24682	5.44015	3.66701	4.67089	102	241	133	170	237	185	154	216	218	206	322	263
ENSMUSG00000097364|Gm26719	6	-0.484677	0.0160363	0.451569	3.30525	4.49791	4.38691	2.67484	3.10459	2.50538	2.02427	3.39218	2.79377	2.49241	1.93904	2.02713	3.41248	2.4448	134	269	185	130	153	116	78	166	131	120	119	98
ENSMUSG00000025127|Gcgr	11	-0.474525	0.0160179	0.451569	0.739982	0.718997	0.877382	1.13166	0.771074	0.669541	0.752613	0.55174	0.511836	0.706183	0.439951	0.599865	0.818106	0.593698	30	43	37	55	38	31	29	27	24	34	27	29
ENSMUSG00000087444|Gm5475	15	0.567445	0.0160225	0.451569	0.197329	0.217371	0.260844	0.267484	0.182623	0.194383	0.415235	0.306522	0.234591	0.477712	0.309595	0.28959	0.220005	0.338874	8	13	11	13	9	9	16	15	11	23	19	14
ENSMUSG00000029687|Ezh2	6	-0.275526	0.0162322	0.454086	7.15316	5.6851	6.85307	5.96694	5.6816	5.44272	5.73543	5.68088	5.24632	4.56942	4.04103	5.27467	6.13043	5.09129	290	340	289	290	280	252	221	278	246	220	248	255
ENSMUSG00000097051|Gm26836	11	0.446773	0.0162289	0.454086	0.665984	0.869485	0.711391	1.09051	0.56816	0.626345	0.960231	1.24652	0.85306	1.10082	0.961374	1.01357	0.755313	1.02259	27	52	30	53	28	29	37	61	40	53	59	49
ENSMUSG00000036181|Hist1h1c	13	-0.273539	0.0163169	0.454374	71.8523	59.8942	55.2277	51.2746	71.8925	63.6928	59.8198	57.9531	55.6408	47.9581	43.3596	44.9485	62.3057	51.6133	2913	3582	2329	2492	3543	2949	2305	2836	2609	2309	2661	2173
ENSMUSG00000107089|Gm43443	6	0.459928	0.0163351	0.454374	0.986643	0.752439	0.829956	1.23454	0.689908	0.691139	1.27166	1.38957	1.38622	1.14236	0.945079	0.972195	0.864104	1.18451	40	45	35	60	34	32	49	68	65	55	58	47
ENSMUSG00000083695|Rnf138rt1	X	-0.41296	0.0163007	0.454374	0.56732	0.635393	0.735104	0.740724	0.649325	0.647943	0.389283	0.613044	0.405203	0.498482	0.586601	0.475755	0.662635	0.494728	23	38	31	36	32	30	15	30	19	24	36	23
ENSMUSG00000004035|Gstm7	3	-0.306205	0.0163115	0.454374	7.10383	6.60474	5.40657	5.92579	7.22375	6.825	6.20257	4.76131	6.82448	5.37945	4.66022	4.34385	6.51495	5.36198	288	395	228	288	356	316	239	233	320	259	286	210
ENSMUSG00000057969|Sema3b	9	-0.151609	0.0163836	0.455079	64.1071	71.5988	73.463	75.4716	61.0975	67.6884	63.8424	62.9392	61.3776	65.1558	57.9432	60.3381	68.9044	61.9327	2599	4282	3098	3668	3011	3134	2460	3080	2878	3137	3556	2917
ENSMUSG00000068747|Sort1	3	-0.161261	0.0164817	0.456835	123.404	112.565	122.099	120.203	110.162	114.254	107.935	113.945	111.921	109.334	91.5261	95.3371	117.114	105	5003	6732	5149	5842	5429	5290	4159	5576	5248	5264	5617	4609
ENSMUSG00000079547|H2-DMb1	17	-0.354882	0.0165166	0.456835	4.09457	6.62146	5.40657	4.81471	5.03227	5.05395	4.30806	5.43566	3.98805	3.73862	3.17742	4.11631	5.17059	4.12735	166	396	228	234	248	234	166	266	187	180	195	199
ENSMUSG00000069515|Lyz1	10	-1.25055	0.0165087	0.456835	0.912645	0.936369	0.640252	0.555543	0.365246	0.475158	0.441187	0.531305	0.767754	0.207701	0.0977668	0.08274	0.647535	0.354742	37	56	27	27	18	22	17	26	36	10	6	4
ENSMUSG00000040010|Slc7a5	8	0.265252	0.0165642	0.457076	29.254	26.6698	24.9224	27.9212	25.0802	26.9544	28.5215	26.8105	28.5775	31.5913	41.0621	38.1431	26.8003	32.451	1186	1595	1051	1357	1236	1248	1099	1312	1340	1521	2520	1844
ENSMUSG00000020566|Atp6v1c2	12	0.401577	0.0165719	0.457076	1.40597	1.08686	1.23308	0.90533	1.13632	1.31748	1.40142	1.45087	1.47153	1.1839	1.7761	2.00644	1.18084	1.54838	57	65	52	44	56	61	54	71	69	57	109	97
ENSMUSG00000024079|Eif2ak2	17	0.260728	0.0166276	0.457329	32.5839	32.7395	28.0999	34.1968	34.7998	35.7233	36.2811	53.2122	33.1627	36.7631	40.5569	39.4256	33.0239	39.9003	1321	1958	1185	1662	1715	1654	1398	2604	1555	1770	2489	1906
ENSMUSG00000097845|A230020J21Rik	1	0.309932	0.0166276	0.457329	3.25592	4.18022	3.10641	3.64189	3.67275	3.56369	3.81497	4.20957	4.90509	3.96709	5.78454	3.9922	3.57015	4.44558	132	250	131	177	181	165	147	206	230	191	355	193
ENSMUSG00000018415|Gid4	11	-0.172156	0.0167126	0.458032	36.5798	35.7492	35.451	32.7565	31.7764	33.4986	30.3121	32.4709	35.5299	28.6004	28.385	27.8834	34.3019	30.5303	1483	2138	1495	1592	1566	1551	1168	1589	1666	1377	1742	1348
ENSMUSG00000019848|Popdc3	10	0.371867	0.0169471	0.458032	6.43785	7.94241	6.3551	6.934	7.28462	6.88979	8.17494	7.60175	8.44529	7.24876	13.6385	9.86674	6.97396	9.16266	261	475	268	337	359	319	315	372	396	349	837	477
ENSMUSG00000019768|Esr1	10	-0.352492	0.0170497	0.458032	13.8623	11.2197	10.4575	9.42366	10.2472	7.79691	8.04518	10.3809	9.38366	7.41492	7.25104	6.72262	10.5012	8.19972	562	671	441	458	505	361	310	508	440	357	445	325
ENSMUSG00000028223|Decr1	4	-0.228008	0.0170366	0.458032	78.2901	78.2537	71.8505	59.5872	65.176	68.4876	59.3007	73.647	62.1454	52.6106	58.1876	54.567	70.2742	60.0764	3174	4680	3030	2896	3212	3171	2285	3604	2914	2533	3571	2638
ENSMUSG00000056755|Grm7	6	0.191174	0.0170033	0.458032	54.1174	51.2829	51.5284	51.789	49.9169	46.6951	52.2677	51.8635	54.8304	56.8893	65.292	68.7983	50.8883	58.3235	2194	3067	2173	2517	2460	2162	2014	2538	2571	2739	4007	3326
ENSMUSG00000031714|Gab1	8	-0.219982	0.0170123	0.458032	59.6672	60.3456	60.5157	52.1388	57.2421	57.019	52.2936	58.0962	53.1669	51.9044	38.8786	45.9207	57.8214	50.0434	2419	3609	2552	2534	2821	2640	2015	2843	2493	2499	2386	2220
ENSMUSG00000024868|Dkk1	19	0.491957	0.0169832	0.458032	20.4975	27.2717	22.9305	24.4439	28.5297	29.179	28.8329	25.2166	29.6012	32.9206	59.4422	47.2032	25.4754	37.2028	831	1631	967	1188	1406	1351	1111	1234	1388	1585	3648	2282
ENSMUSG00000028158|Mttp	3	-0.15231	0.016885	0.458032	8.65779	8.56109	9.12952	8.33315	8.60356	8.72563	7.24066	7.64262	8.57325	7.7057	7.54434	8.06715	8.66846	7.79562	351	512	385	405	424	404	279	374	402	371	463	390
ENSMUSG00000107373|Gm42668	5	-0.248541	0.0169904	0.458032	6.65984	5.31724	6.11796	6.37846	5.88451	5.72349	5.73543	4.86348	5.13968	5.94024	4.17138	4.75755	6.01358	5.1013	270	318	258	310	290	265	221	238	241	286	256	230
ENSMUSG00000050447|Lypd6	2	0.302886	0.0168862	0.458032	4.0699	3.86252	3.58067	4.27974	4.2612	3.95245	4.59354	4.37305	5.13968	4.17479	6.71332	4.67481	4.00108	4.94486	165	231	151	208	210	183	177	214	241	201	412	226
ENSMUSG00000033855|Ston1	17	-0.262852	0.0168618	0.458032	5.72253	5.41756	6.14168	5.84349	5.66131	5.42112	4.48973	6.23262	5.24632	3.94632	4.46469	4.36453	5.70128	4.7907	232	324	259	284	279	251	173	305	246	190	274	211
ENSMUSG00000026778|Prkcq	2	-0.298052	0.0169721	0.458032	5.32787	5.71854	5.71484	4.17686	4.38295	4.31962	5.00877	4.33218	3.75346	3.614	3.63367	3.90946	4.94011	4.04192	216	342	241	203	216	200	193	212	176	174	223	189
ENSMUSG00000029563|Foxp2	6	-0.357114	0.0168652	0.458032	3.18192	4.86577	3.05898	3.82707	3.65245	3.30451	2.49141	3.76	3.13499	2.53395	2.656	2.68905	3.64845	2.87757	129	291	129	186	180	153	96	184	147	122	163	130
ENSMUSG00000032942|Ucp3	7	-0.889381	0.0168289	0.458032	9.24978	6.47098	5.92826	3.78592	2.71905	2.67816	1.7388	4.84305	3.17765	2.32625	1.90645	1.9237	5.13869	2.65265	375	387	250	184	134	124	67	237	149	112	117	93
ENSMUSG00000108008|Gm43869	6	0.464372	0.0167104	0.458032	1.18397	1.28751	1.73105	2.2016	1.05515	1.0799	1.71284	1.75739	1.57816	2.07701	2.23234	1.98576	1.4232	1.89058	48	77	73	107	52	50	66	86	74	100	137	96
ENSMUSG00000038843|Gcnt1	19	-0.424744	0.0167744	0.458032	2.29394	2.7255	2.20531	1.91354	2.00885	2.11661	1.63499	2.53392	1.49285	1.22544	1.40132	1.88233	2.21063	1.69514	93	163	93	93	99	98	63	124	70	59	86	91
ENSMUSG00000086801|Gm15943	15	-0.423836	0.0169562	0.458032	2.02262	1.95634	1.92076	1.95469	1.76535	1.61986	1.97237	1.67565	1.79143	1.12159	1.05914	1.13767	1.87327	1.45964	82	117	81	95	87	75	76	82	84	54	65	55
ENSMUSG00000016520|Lnx2	5	-0.325118	0.0171083	0.458978	3.72458	3.29401	3.72295	3.39499	2.45526	2.93734	2.49141	3.04479	2.8151	2.59626	2.11828	2.46151	3.25485	2.58789	151	197	157	165	121	136	96	149	132	125	130	119
ENSMUSG00000020811|Wscd1	11	0.599495	0.0171354	0.45908	3.35459	3.36089	2.67957	1.89296	2.51614	3.00214	3.5295	3.53522	3.47622	2.97012	7.64211	4.69549	2.80105	4.30811	136	201	113	92	124	139	136	173	163	143	469	227
ENSMUSG00000026589|Sec16b	1	-0.361202	0.017177	0.459568	1.72663	1.58848	1.25679	1.41972	1.31894	1.1447	1.11594	1.36913	1.02367	0.893114	1.07543	1.09631	1.40921	1.0956	70	95	53	69	65	53	43	67	48	43	66	53
ENSMUSG00000103567|Pcdhga5	18	-0.213673	0.0172122	0.459883	12.0617	11.5708	12.971	13.4771	10.511	12.6781	10.4068	9.50218	10.45	12.462	9.46709	10.9837	12.2116	10.5453	489	692	547	655	518	587	401	465	490	600	581	531
ENSMUSG00000019082|Slc25a22	7	0.188596	0.0172606	0.459924	57.5706	56.4998	51.6944	54.0523	51.0329	51.3171	54.5515	56.3388	56.8991	60.8356	73.7977	66.0058	53.6945	61.4047	2334	3379	2180	2627	2515	2376	2102	2757	2668	2929	4529	3191
ENSMUSG00000098609|Anxa11os	14	-0.396703	0.0172377	0.459925	1.20864	1.80585	1.35164	1.33742	1.03486	1.31748	0.934279	1.20565	0.895713	1.0385	1.14061	0.86877	1.34265	1.01392	49	108	57	65	51	61	36	59	42	50	70	42
ENSMUSG00000109715|RP23-384C18.12	11	-0.215492	0.0174553	0.463225	5.47587	5.35068	5.88083	5.72004	5.31635	4.85957	5.08663	4.41392	5.09703	5.0679	4.57875	3.95083	5.43389	4.69918	222	320	248	278	262	225	196	216	239	244	281	191
ENSMUSG00000090115|Usp49	17	-0.277678	0.0174302	0.463225	4.63722	5.11659	4.81375	5.80234	3.97712	4.60039	4.35997	4.35261	3.96673	4.13325	3.19372	4.09563	4.82457	4.01698	188	306	203	282	196	213	168	213	186	199	196	198
ENSMUSG00000091345|Col6a5	9	-1.0071	0.0174477	0.463225	5.05654	5.23363	3.50953	6.89285	3.40896	2.311	1.58308	5.78305	3.92407	0.955424	1.38503	1.71685	4.40209	2.55792	205	313	148	335	168	107	61	283	184	46	85	83
ENSMUSG00000110246|RP23-127M7.1	8	0.28383	0.0175156	0.464198	7.69581	8.19323	11.3348	10.3907	8.25861	7.60253	9.73207	11.5048	9.14906	12.2336	10.2818	11.5422	8.91262	10.7406	312	490	478	505	407	352	375	563	429	589	631	558
ENSMUSG00000030742|Lat	7	-0.792254	0.0175542	0.464594	1.28264	1.07014	0.806243	0.493816	0.669617	0.539952	0.700709	0.347392	0.810407	0.415402	0.309595	0.310275	0.8104	0.482296	52	64	34	24	33	25	27	17	38	20	19	15
ENSMUSG00000027204|Fbn1	2	-0.475518	0.0175962	0.465078	52.2674	68.4051	63.6695	60.6365	34.5766	38.963	35.4766	51.8635	37.1294	42.3918	27.4399	32.7857	53.0863	37.8478	2119	4091	2685	2947	1704	1804	1367	2538	1741	2041	1684	1585
ENSMUSG00000034706|Dnaic2	11	-0.248207	0.0176471	0.465797	2.8366	3.29401	3.10641	2.65426	2.82051	2.54858	2.25784	2.35	2.28193	2.28471	2.59082	2.73042	2.87673	2.41595	115	197	131	129	139	118	87	115	107	110	159	132
ENSMUSG00000037638|Zbtb42	12	-0.279935	0.017744	0.467253	3.89724	4.06317	3.58067	3.39499	3.38867	3.60688	3.45164	3.00392	3.56152	3.32321	2.46047	2.60631	3.65527	3.06784	158	243	151	165	167	167	133	147	167	160	151	126
ENSMUSG00000031775|Pllp	8	-0.573616	0.0177498	0.467253	1.33197	1.13702	1.80219	1.6049	0.953697	1.31748	0.778565	1.41	1.21561	0.623103	0.863607	0.641235	1.35788	0.92202	54	68	76	78	47	61	30	69	57	30	53	31
ENSMUSG00000085680|Gm13327	2	0.200004	0.0178462	0.469162	10.0884	10.9522	11.7142	12.3042	11.6067	11.5982	11.8602	11.7296	12.5186	12.7944	15.3657	14.0244	11.3773	13.0488	409	655	494	598	572	537	457	574	587	616	943	678
ENSMUSG00000009207|Lnpk1	2	0.172433	0.0178706	0.469174	93.0404	95.9611	91.1766	90.3272	101.477	104.297	106.715	95.9414	104.073	101.483	124.636	118.173	96.0467	108.504	3772	5739	3845	4390	5001	4829	4112	4695	4880	4886	7649	5713
ENSMUSG00000039783|Kmo	1	-0.4414	0.0179496	0.47062	1.15931	1.72225	1.80219	1.09051	1.33923	1.49027	0.778565	1.12391	0.981019	0.893114	1.36874	1.09631	1.43396	1.04028	47	103	76	53	66	69	30	55	46	43	84	53
ENSMUSG00000005803|Sqrdl	2	-0.12759	0.0179887	0.471016	55.2767	57.4027	59.828	55.328	59.6974	61.9217	56.6017	54.1114	53.5508	49.1005	55.6945	50.9678	58.2424	53.3378	2241	3433	2523	2689	2942	2867	2181	2648	2511	2364	3418	2464
ENSMUSG00000016554|Eif3d	15	0.170997	0.0181727	0.47145	70.5203	76.6986	68.507	71.4799	77.8379	77.602	81.2044	76.2831	78.6094	78.3448	99.6733	85.5945	73.7743	83.2849	2859	4587	2889	3474	3836	3593	3129	3733	3686	3772	6117	4138
ENSMUSG00000020256|Aldh1l2	10	0.411959	0.0182177	0.47145	1.65263	1.73897	1.39907	1.87239	1.52186	1.33908	1.99832	1.65522	1.64214	2.05624	2.81894	2.62699	1.58733	2.13298	67	104	59	91	75	62	77	81	77	99	173	127
ENSMUSG00000032666|1700025G04Rik	1	0.14633	0.0180803	0.47145	107.199	100.626	93.9036	97.5287	110.121	114.275	122.728	104.912	116.144	114.09	116.522	115.009	103.942	114.901	4346	6018	3960	4740	5427	5291	4729	5134	5446	5493	7151	5560
ENSMUSG00000055531|Cpsf6	10	0.116872	0.0182888	0.47145	89.1679	95.309	95.7296	97.5904	100.767	100.15	104.873	103.053	101.002	100.112	106.044	112.485	96.4524	104.595	3615	5700	4037	4743	4966	4637	4041	5043	4736	4820	6508	5438
ENSMUSG00000045733|Sprn	7	0.161803	0.0180719	0.47145	65.3898	65.3786	60.8477	61.7064	69.9242	72.8288	70.7197	66.6379	71.8276	72.4045	82.4175	79.1821	66.0126	73.8649	2651	3910	2566	2999	3446	3372	2725	3261	3368	3486	5058	3828
ENSMUSG00000022241|Tars	15	0.199114	0.0183414	0.47145	29.1553	31.7864	30.4713	31.3779	32.5271	34.2546	32.5959	33.4926	34.6129	33.3775	44.0603	40.2737	31.5954	36.4022	1182	1901	1285	1525	1603	1586	1256	1639	1623	1607	2704	1947
ENSMUSG00000108621|Gm37494	7	-0.187167	0.0181129	0.47145	30.2406	27.0711	29.9733	27.3656	27.5152	24.665	24.2912	24.9918	24.952	25.7965	20.2214	26.6216	27.8051	24.4791	1226	1619	1264	1330	1356	1142	936	1223	1170	1242	1241	1287
ENSMUSG00000066877|Nck2	1	0.148759	0.018318	0.47145	16.9949	18.7274	15.6743	17.2218	17.2883	17.9912	20.9175	19.127	19.6204	19.0046	17.484	19.6094	17.3163	19.2938	689	1120	661	837	852	833	806	936	920	915	1073	948
ENSMUSG00000028470|Hint2	4	-0.206344	0.01819	0.47145	10.4584	11.2531	10.3863	8.80639	10.2472	10.4535	9.26493	10.4626	8.06141	7.95494	9.02714	8.77044	10.2675	8.92358	424	673	438	428	505	484	357	512	378	383	554	424
ENSMUSG00000067279|Ppp1r3c	19	-0.447639	0.0183372	0.47145	7.39982	7.13981	8.27585	5.37025	5.86422	5.35633	4.25616	7.27479	6.14203	4.25787	3.95956	3.55782	6.56771	4.90804	300	427	349	261	289	248	164	356	288	205	243	172
ENSMUSG00000086259|Tmem150cos	5	0.467576	0.018198	0.47145	2.29394	2.47469	2.06304	1.37857	1.94798	2.18141	2.43951	3.02435	2.64448	2.16009	4.23656	2.4822	2.0566	2.8312	93	148	87	67	96	101	94	148	124	104	260	120
ENSMUSG00000028024|Enpep	3	-0.423677	0.0183412	0.47145	4.0699	4.41431	4.22092	3.7242	3.0843	2.76456	3.0364	3.78044	3.32693	2.40933	2.16716	2.21329	3.71303	2.82226	165	264	178	181	152	128	117	185	156	116	133	107
ENSMUSG00000034652|Cd300a	11	-0.368888	0.018267	0.47145	1.50463	1.67209	1.77848	1.35799	1.05515	1.27429	0.934279	1.24652	1.10898	1.08004	1.12432	1.07562	1.44044	1.09496	61	100	75	66	52	59	36	61	52	52	69	52
ENSMUSG00000052854|Nrk	X	-0.582314	0.0182546	0.47145	0.468655	0.401301	0.426835	0.329211	0.527577	0.388766	0.207617	0.245218	0.533162	0.228471	0.277006	0.24822	0.423724	0.289949	19	24	18	16	26	18	8	12	25	11	17	12
ENSMUSG00000031548|Sfrp1	8	-0.150995	0.0185176	0.474755	51.1328	60.9643	54.6349	54.8753	52.9606	56.0471	52.4494	53.3553	50.9063	48.1451	43.604	49.9543	55.1025	49.7357	2073	3646	2304	2667	2610	2595	2021	2611	2387	2318	2676	2415
ENSMUSG00000037221|Mospd3	5	-0.3706	0.0185183	0.474755	1.3073	1.13702	1.23308	0.946481	1.01457	0.820728	0.856422	0.858262	0.682448	0.893114	0.863607	0.765345	1.07653	0.819866	53	68	52	46	50	38	33	42	32	43	53	37
ENSMUSG00000032291|Crabp1	9	-0.622672	0.0185966	0.476142	6.38851	11.922	8.7264	9.69114	15.4621	17.8184	8.87565	9.13436	9.40498	7.10337	5.83342	4.8196	11.6681	7.52856	259	713	368	471	762	825	342	447	441	342	358	233
ENSMUSG00000040713|Creg1	1	-0.16257	0.0186692	0.477376	20.5468	23.6433	21.4129	18.8473	22.8887	22.4836	19.9832	20.7209	19.4284	17.6338	19.2112	19.0716	21.6371	19.3415	833	1414	903	916	1128	1041	770	1014	911	849	1179	922
ENSMUSG00000058388|Phtf1	3	0.148357	0.0187006	0.477559	48.2222	46.5175	47.023	50.04	52.8591	53.1313	52.3456	50.0653	55.6195	55.56	61.9516	54.5463	49.6322	55.0147	1955	2782	1983	2432	2605	2460	2017	2450	2608	2675	3802	2637
ENSMUSG00000027940|Tpm3	3	0.149238	0.0188072	0.479658	66.1791	68.6225	61.8436	66.9121	70.2286	76.8244	75.6506	71.9918	72.9153	72.0099	83.9817	78.5202	68.435	75.8449	2683	4104	2608	3252	3461	3557	2915	3523	3419	3467	5154	3796
ENSMUSG00000086560|Gm13372	2	-0.461897	0.0188689	0.480606	1.40597	1.42127	1.01966	1.64605	0.872531	1.1663	0.83047	1.20565	0.78908	1.01773	0.782135	0.806715	1.2553	0.905298	57	85	43	80	43	54	32	59	37	49	48	39
ENSMUSG00000021200|Asb2	12	-0.273268	0.0189582	0.482255	3.60125	3.5281	3.43839	3.08635	2.69876	2.69976	2.69903	2.41131	3.04969	2.70011	2.41158	2.4822	3.17544	2.62565	146	211	145	150	133	125	104	118	143	130	148	120
ENSMUSG00000079084|Ccdc82	9	0.142791	0.0189952	0.482571	24.8634	23.2754	22.7882	23.6826	24.4309	24.449	24.9141	24.6648	26.914	24.5087	28.4502	28.9797	23.9149	26.4052	1008	1392	961	1151	1204	1132	960	1207	1262	1180	1746	1401
ENSMUSG00000022505|Emp2	16	-0.234222	0.0191063	0.48414	47.6795	45.0126	45.529	42.1801	41.3133	39.0278	43.3401	40.6857	40.9042	34.9561	28.6783	35.2886	43.4571	37.3088	1933	2692	1920	2050	2036	1807	1670	1991	1918	1683	1760	1706
ENSMUSG00000031226|Pbdc1	X	-0.174976	0.0191026	0.48414	21.7062	23.5263	21.5077	21.7073	25.4251	24.9674	20.606	19.8218	19.1512	18.4854	23.1219	21.802	23.14	20.498	880	1407	907	1055	1253	1156	794	970	898	890	1419	1054
ENSMUSG00000027270|Lamp5	2	0.663049	0.0191389	0.484344	0.369991	0.300976	0.260844	0.411513	0.202914	0.323971	0.752613	0.326957	0.42653	0.332321	0.586601	0.66192	0.311702	0.51449	15	18	11	20	10	15	29	16	20	16	36	32
ENSMUSG00000035385|Ccl2	11	0.674266	0.0191913	0.485045	0.986643	1.53832	1.35164	0.781876	1.21748	0.971914	1.32356	1.83913	1.38622	1.26697	3.51961	1.88233	1.14131	1.86964	40	92	57	38	60	45	51	90	65	61	216	91
ENSMUSG00000036295|Lrrn3	12	0.277552	0.0192941	0.487014	90.6232	97.8338	90.3704	91.0885	100.219	114.016	105.314	101.929	107.208	103.518	153.021	144.712	97.3586	119.284	3674	5851	3811	4427	4939	5279	4058	4988	5027	4984	9391	6996
ENSMUSG00000020282|Rhbdf1	11	0.295898	0.0194349	0.487739	13.3937	16.6373	16.6466	20.1642	15.2997	14.8163	15.6492	20.2305	16.6986	21.9748	24.4417	19.961	16.1596	19.826	543	995	702	980	754	686	603	990	783	1058	1500	965
ENSMUSG00000031078|Cttn	7	0.147385	0.0193568	0.487739	123.528	117.748	111.428	115.862	115.418	120.863	127.788	119.462	122.606	125.285	151.31	136.066	117.474	130.42	5008	7042	4699	5631	5688	5596	4924	5846	5749	6032	9286	6578
ENSMUSG00000107886|Gm43880	6	0.43924	0.019447	0.487739	1.67729	1.72225	2.39502	2.4485	1.56244	1.42547	3.08831	2.53392	1.64214	2.61703	2.55823	2.7511	1.87183	2.53179	68	103	101	119	77	66	119	124	77	126	157	133
ENSMUSG00000041429|Nthl1	17	-0.238125	0.0194151	0.487739	2.34328	2.74222	2.65586	2.94232	2.49585	2.59177	2.43951	1.92087	2.28193	2.11855	2.31381	2.35809	2.62855	2.23879	95	164	112	143	123	120	94	94	107	102	142	114
ENSMUSG00000101258|Gm29477	11	-0.421291	0.0194417	0.487739	0.542654	0.718997	0.474261	0.596695	0.7102	0.539952	0.544996	0.490435	0.469183	0.373862	0.391067	0.434385	0.597126	0.450655	22	43	20	29	35	25	21	24	22	18	24	21
ENSMUSG00000020241|Col6a2	10	-0.314804	0.0196883	0.488195	25.998	36.3679	28.7402	32.6742	24.4106	24.2115	19.0489	29.9166	24.5041	23.761	19.7163	21.9881	28.7337	23.1558	1054	2175	1212	1588	1203	1121	734	1464	1149	1144	1210	1063
ENSMUSG00000019027|Dnah1	14	-0.441976	0.0194931	0.488195	1.20864	1.07014	0.924809	0.864178	1.01457	0.842326	0.83047	0.572175	1.06632	0.706183	0.733251	0.53781	0.987443	0.741035	49	64	39	42	50	39	32	28	50	34	45	26
ENSMUSG00000003882|Il7r	15	-0.516113	0.0196889	0.488195	1.03598	0.886206	0.972235	1.06993	0.791365	1.1231	0.752613	0.980871	0.85306	0.643873	0.391067	0.66192	0.979803	0.713901	42	53	41	52	39	52	29	48	40	31	24	32
ENSMUSG00000031700|Gpt2	8	0.218285	0.0195415	0.488195	74.1462	67.7195	84.4896	82.529	91.981	103.844	92.0524	101.622	101.386	96.0824	96.9032	93.6616	84.1182	96.9513	3006	4050	3563	4011	4533	4808	3547	4973	4754	4626	5947	4528
ENSMUSG00000031885|Cbfb	8	0.157834	0.0196455	0.488195	62.9972	68.5388	62.555	66.2331	65.9268	67.2565	70.4861	71.4605	72.9153	62.9749	81.2605	81.3334	65.5846	73.4051	2554	4099	2638	3219	3249	3114	2716	3497	3419	3032	4987	3932
ENSMUSG00000030092|Cntn6	6	0.262795	0.0196196	0.488195	7.86848	8.02602	6.11796	7.0163	8.54269	7.66732	8.87565	8.86871	8.12539	8.64036	8.34277	11.8525	7.5398	9.11756	319	480	258	341	421	355	342	434	381	416	512	573
ENSMUSG00000074758|Gm5535	2	0.36426	0.0196545	0.488195	3.52725	3.9294	4.03122	3.8065	4.09887	4.06044	4.54163	5.08827	4.24397	3.63477	6.40373	6.72262	3.90895	5.10583	143	235	170	185	202	188	175	249	199	175	393	325
ENSMUSG00000050074|Spink8	9	0.415536	0.0195214	0.488195	0.419323	0.317696	0.308269	0.267484	0.365246	0.410364	0.441187	0.408696	0.490509	0.456942	0.505129	0.45507	0.348064	0.459589	17	19	13	13	18	19	17	20	23	22	31	22
ENSMUSG00000098286|Mir8091	19	-0.422044	0.0196598	0.488195	0.443989	0.418022	0.355696	0.452665	0.486994	0.45356	0.311426	0.367827	0.234591	0.353092	0.342184	0.33096	0.435154	0.323347	18	25	15	22	24	21	12	18	11	17	21	16
ENSMUSG00000031217|Efnb1	X	-0.181432	0.019728	0.488548	17.8829	20.8175	20.4406	20.7609	20.474	18.9631	16.1163	19.6991	15.5897	16.4499	19.6837	17.7891	19.8898	17.5546	725	1245	862	1009	1009	878	621	964	731	792	1208	860
ENSMUSG00000050812|AI314180	4	0.0969281	0.0198901	0.488849	200.313	189.498	193.878	197.773	201.149	200.474	217.661	200.527	207.123	210.754	213.099	216.324	197.181	210.915	8121	11333	8176	9612	9913	9282	8387	9813	9712	10147	13078	10458
ENSMUSG00000022425|Enpp2	15	-0.251161	0.0199393	0.488849	29.328	30.3818	26.6298	24.5056	22.0974	25.8745	22.0074	28.0979	22.8407	22.4109	19.0645	19.6094	26.4695	22.3385	1189	1817	1123	1191	1089	1198	848	1375	1071	1079	1170	948
ENSMUSG00000028031|Dkk2	3	0.300453	0.0198384	0.488849	16.3783	15.216	12.9473	10.7611	13.6358	11.3606	12.5349	14.9174	16.4641	18.4646	19.0319	16.6514	13.3832	16.3441	664	910	546	523	672	526	483	730	772	889	1168	805
ENSMUSG00000029334|Prkg2	5	-0.201736	0.0197838	0.488849	14.3063	13.1761	16.9311	15.0408	16.3549	13.974	11.0297	12.1178	13.6276	14.186	12.7912	13.9003	14.9639	12.9421	580	788	714	731	806	647	425	593	639	683	785	672
ENSMUSG00000024818|Slc25a45	19	-0.244949	0.0198644	0.488849	4.3659	4.99954	5.05088	5.90522	5.23519	4.19003	4.15235	4.35261	4.22264	4.73558	3.68255	4.03357	4.95779	4.19655	177	299	213	287	258	194	160	213	198	228	226	195
ENSMUSG00000072849|Serpina1e	12	-0.337489	0.0199173	0.488849	2.02262	2.10683	2.60844	1.99584	1.72477	2.07342	1.7907	1.28739	1.70612	1.93162	1.82498	1.36521	2.08865	1.651	82	126	110	97	85	96	69	63	80	93	112	66
ENSMUSG00000100301|6030407O03Rik	1	-0.491033	0.0198842	0.488849	1.40597	1.50488	2.20531	1.79008	1.31894	1.1231	1.29761	1.08305	1.02367	1.18389	0.716957	1.40658	1.55805	1.11863	57	90	93	87	65	52	50	53	48	57	44	68
ENSMUSG00000022225|Cma1	14	-1.25055	0.0198734	0.488849	1.03598	1.32095	0.403122	0.678997	0.182623	0.604747	0.285474	0.47	0.42653	0.12462	0.14665	0.227535	0.704402	0.280135	42	79	17	33	9	28	11	23	20	6	9	11
ENSMUSG00000107779|Gm43874	6	0.379653	0.0200039	0.489821	2.8366	2.52485	4.43434	4.27974	3.75391	2.91574	4.23021	4.7	3.51887	4.00863	4.57875	5.29536	3.45753	4.38864	115	151	187	208	185	135	163	230	165	193	281	256
ENSMUSG00000063600|Egfem1	3	-0.265084	0.02007	0.490829	3.18192	3.69531	3.77037	3.92995	4.11916	4.12524	3.42569	2.88131	2.70846	2.86627	3.8455	3.28891	3.80366	3.16936	129	221	159	191	203	191	132	141	127	138	236	159
ENSMUSG00000034387|Ssu2	6	-0.419126	0.0201584	0.491764	1.62796	1.93962	2.58472	1.85181	1.82623	2.35419	1.89451	1.41	1.8554	1.82777	1.12432	1.19973	2.03076	1.55196	66	116	109	90	90	109	73	69	87	88	69	58
ENSMUSG00000031351|Zfp185	X	-0.568369	0.0201577	0.491764	1.82529	1.77241	2.08675	1.39915	1.56244	1.23109	0.726661	1.90044	1.23694	1.43314	0.863607	0.765345	1.64619	1.15435	74	106	88	68	77	57	28	93	58	69	53	37
ENSMUSG00000030083|Abtb1	6	-0.184137	0.0202867	0.493669	27.552	30.3484	28.4556	26.8718	28.6515	29.3086	26.03	27.6278	26.1676	28.3512	21.1991	22.5053	28.5313	25.3135	1117	1815	1200	1306	1412	1357	1003	1352	1227	1365	1301	1088
ENSMUSG00000107152|Gm43152	5	0.260759	0.0202801	0.493669	1.70196	2.2406	2.08675	2.13987	2.19147	1.87903	2.69903	2.30913	2.55918	2.40933	2.67229	2.10987	2.03995	2.45981	69	134	88	104	108	87	104	113	120	116	164	102
ENSMUSG00000028546|Elavl4	4	0.199748	0.0211156	0.494253	182.307	189.096	178.868	185.531	209.732	216.758	211.9	199.525	208.658	203.505	267.588	248.323	193.715	223.25	7391	11309	7543	9017	10336	10036	8165	9764	9784	9798	16422	12005
ENSMUSG00000025533|Asl	5	0.136005	0.0209382	0.494253	176.979	186.956	167.082	173.041	187.716	198.4	191.086	185.65	194.092	202.674	217.596	206.54	181.696	199.607	7175	11181	7046	8410	9251	9186	7363	9085	9101	9758	13354	9985
ENSMUSG00000037119|Fam91a1	15	0.10869	0.0211161	0.494253	95.433	87.5839	87.0032	85.9034	89.3431	86.8243	91.5853	93.7957	98.0379	92.9669	101.857	95.2958	88.6818	95.5897	3869	5238	3669	4175	4403	4020	3529	4590	4597	4476	6251	4607
ENSMUSG00000026483|Fam129a	1	-0.25787	0.0207404	0.494253	97.505	110.726	104.883	99.4216	85.6907	84.6645	87.4329	90.5058	83.0453	89.3737	59.263	80.8163	97.1484	81.7395	3953	6622	4423	4832	4223	3920	3369	4429	3894	4303	3637	3907
ENSMUSG00000032803|Cdv3	9	0.137006	0.0205553	0.494253	64.3785	58.4729	57.8835	58.723	59.6365	63.412	64.7766	60.487	65.0671	65.3427	74.8405	68.3432	60.4177	66.4762	2610	3497	2441	2854	2939	2936	2496	2960	3051	3146	4593	3304
ENSMUSG00000033545|Znrf1	8	0.120213	0.020858	0.494253	48.7648	49.9954	48.3509	50.2664	51.0126	49.8916	52.2936	48.9413	55.5555	55.8923	58.6601	53.2638	49.7136	54.1011	1977	2990	2039	2443	2514	2310	2015	2395	2605	2691	3600	2575
ENSMUSG00000028565|Nfia	4	-0.256709	0.0210609	0.494253	47.2602	43.9926	46.4539	41.3571	37.2753	34.9241	35.6583	42.3818	39.454	30.3243	29.0042	34.275	41.8772	35.1829	1916	2631	1959	2010	1837	1617	1374	2074	1850	1460	1780	1657
ENSMUSG00000042763|Maneal	4	0.122486	0.0205139	0.494253	29.2293	27.9907	27.9103	29.3615	28.2051	30.1725	33.7119	29.6305	30.9021	33.2944	31.3995	29.5175	28.8116	31.4093	1185	1674	1177	1427	1390	1397	1299	1450	1449	1603	1927	1427
ENSMUSG00000042700|Sipa1l1	12	-0.154403	0.0204377	0.494253	28.6126	31.452	33.6251	29.1763	27.2311	29.395	25.7965	29.6509	28.1296	26.2534	24.9631	26.4147	29.9153	26.868	1160	1881	1418	1418	1342	1361	994	1451	1319	1264	1532	1277
ENSMUSG00000036510|Cdh8	8	0.213407	0.0209859	0.494253	21.5335	20.5667	19.255	19.5057	22.4017	22.2676	26.056	21.5383	22.0303	20.957	28.776	26.8491	20.9217	24.3678	873	1230	812	948	1104	1031	1004	1054	1033	1009	1766	1298
ENSMUSG00000034265|Zdhhc14	17	0.151173	0.0206533	0.494253	20.4728	21.9211	19.919	21.8514	20.332	22.6564	23.5127	21.5178	22.2009	23.8648	26.7555	23.4568	21.1921	23.5514	830	1311	840	1062	1002	1049	906	1053	1041	1149	1642	1134
ENSMUSG00000031871|Cdh5	8	-0.308335	0.0208249	0.494253	22.6188	22.5397	23.3099	20.3493	18.8507	21.5333	15.3118	24.9305	20.3668	14.9545	14.0784	16.6721	21.5336	17.719	917	1348	983	989	929	997	590	1220	955	720	864	806
ENSMUSG00000085838|Chn1os1	2	0.198674	0.0210815	0.494253	11.2231	12.8249	11.6668	11.5841	14.9548	14.3627	14.3775	13.8139	14.7153	13.6252	16.0989	14.9759	12.7694	14.6011	455	767	492	563	737	665	554	676	690	656	988	724
ENSMUSG00000073775|Kti12	4	0.188083	0.0209671	0.494253	4.71122	4.58152	3.93636	5.12334	4.60615	4.83797	5.19044	5.17	5.37427	4.96405	5.67048	5.21262	4.63276	5.26364	191	274	166	249	227	224	200	253	252	239	348	252
ENSMUSG00000030493|Faap24	7	0.207454	0.0210717	0.494253	4.16857	4.18022	4.26835	4.25916	4.95111	4.68679	5.57972	4.74087	4.60652	4.71481	5.6053	5.39878	4.41903	5.10767	169	250	180	207	244	217	215	232	216	227	344	261
ENSMUSG00000045100|Slc25a26	6	-0.218513	0.0205871	0.494253	5.72253	5.80214	6.61594	5.14392	6.02655	5.85308	5.81329	5.25174	4.75581	5.54561	4.59504	4.44727	5.86069	5.06813	232	347	279	250	297	271	224	257	223	267	282	215
ENSMUSG00000061298|Agbl4	4	-0.20264	0.0204613	0.494253	5.57453	4.9661	6.11796	5.74061	5.15402	5.29153	5.3202	4.92479	4.88377	4.79789	4.18768	4.48864	5.47413	4.76716	226	297	258	279	254	245	205	241	229	231	257	217
ENSMUSG00000022372|Sla	15	-0.385124	0.020731	0.494253	4.68655	5.08314	5.24058	4.99989	5.17431	6.43623	4.25616	5.78305	4.54254	4.07094	2.63971	3.78535	5.27012	4.17962	190	304	221	243	255	298	164	283	213	196	162	183
ENSMUSG00000052229|Gpr17	18	-0.454149	0.0209599	0.494253	3.03393	3.59499	3.55696	3.31268	2.57701	3.17492	1.94641	3.33087	3.34826	2.57549	1.58056	1.90302	3.20841	2.44744	123	215	150	161	127	147	75	163	157	124	97	92
ENSMUSG00000029762|Akr1b8	6	-0.416099	0.0205236	0.494253	2.9846	3.0432	2.51358	2.53081	2.04943	1.74945	1.63499	2.10479	1.66347	1.62007	2.42788	1.53069	2.47851	1.83031	121	182	106	123	101	81	63	103	78	78	149	74
ENSMUSG00000064065|Ipcef1	10	-0.40862	0.0207696	0.494253	1.25797	1.30423	1.04337	1.00821	1.05515	1.1015	1.21975	0.899131	1.00235	0.623103	0.831018	0.682605	1.12841	0.876326	51	78	44	49	52	51	47	44	47	30	51	33
ENSMUSG00000046814|Gchfr	2	-0.501231	0.0207137	0.494253	0.394657	0.652114	0.5454	0.555543	0.771074	0.755933	0.337378	0.429131	0.511836	0.519252	0.439951	0.33096	0.612454	0.428085	16	39	23	27	38	35	13	21	24	25	27	16
ENSMUSG00000041782|Lad1	1	-0.662701	0.020913	0.494253	0.665984	0.551789	0.379409	0.576119	0.872531	0.496756	0.493091	0.531305	0.234591	0.353092	0.228123	0.475755	0.590431	0.385993	27	33	16	28	43	23	19	26	11	17	14	23
ENSMUSG00000097027|Gm26559	13	0.566762	0.0210216	0.494253	0.221995	0.267534	0.189704	0.164605	0.243497	0.259177	0.285474	0.306522	0.469183	0.228471	0.325889	0.45507	0.224419	0.345102	9	16	8	8	12	12	11	15	22	11	20	22
ENSMUSG00000025347|Mettl7b	10	-0.600181	0.0206825	0.494253	0.246661	0.418022	0.260844	0.514392	0.385537	0.475158	0.155713	0.306522	0.277244	0.228471	0.228123	0.28959	0.383435	0.247611	10	25	11	25	19	22	6	15	13	11	14	14
ENSMUSG00000059213|Ddn	15	-0.692762	0.0211021	0.494253	0.542654	0.351138	0.355696	0.246908	0.263788	0.388766	0.363331	0.306522	0.213265	0.12462	0.162945	0.186165	0.358158	0.226141	22	21	15	12	13	18	14	15	10	6	10	9
ENSMUSG00000073601|Serpinb3c	1	-0.858928	0.0206811	0.494253	0.468655	0.317696	0.711391	0.432089	0.202914	0.259177	0.207617	0.245218	0.149285	0.394632	0.130356	0.144795	0.398654	0.211984	19	19	30	21	10	12	8	12	7	19	8	7
ENSMUSG00000015961|Adss	1	0.204627	0.0205421	0.494253	61.0239	56.8175	52.5007	51.2128	59.5756	60.5611	68.903	63.5522	67.6689	51.5721	72.3312	71.1977	56.9486	65.8709	2474	3398	2214	2489	2936	2804	2655	3110	3173	2483	4439	3442
ENSMUSG00000022053|Ebf2	14	-0.241239	0.0204976	0.494253	23.1861	27.1714	23.6656	21.3575	22.7264	24.0171	18.1146	27.0761	20.6227	18.3608	18.7549	18.389	23.6874	20.2197	940	1625	998	1038	1120	1112	698	1325	967	884	1151	889
ENSMUSG00000003559|As3mt	19	-0.186964	0.0210062	0.494253	14.997	15.7009	14.3701	14.5264	17.3289	17.1273	15.3637	14.57	14.694	13.2513	11.9276	13.3832	15.6751	13.865	608	939	606	706	854	793	592	713	689	638	732	647
ENSMUSG00000019278|Dpep1	8	0.447057	0.0211067	0.494253	4.53856	4.06317	3.72295	5.28795	5.74247	5.6155	4.80115	9.07305	5.56621	4.79789	8.17983	7.28112	4.82843	6.61654	184	243	157	257	283	260	185	444	261	231	502	352
ENSMUSG00000020904|Cfap52	11	0.541717	0.0204373	0.494253	0.197329	0.167209	0.213417	0.164605	0.324663	0.215981	0.389283	0.265652	0.298571	0.249241	0.374773	0.28959	0.213867	0.311185	8	10	9	8	16	10	15	13	14	12	23	14
ENSMUSG00000021754|Map3k1	13	-0.195113	0.0212	0.494449	39.2684	37.2875	40.0513	37.2625	33.2576	31.2956	33.9195	34.167	31.7765	34.1045	26.6903	30.4069	36.4038	31.8441	1592	2230	1689	1811	1639	1449	1307	1672	1490	1642	1638	1470
ENSMUSG00000032232|Cgnl1	9	-0.355199	0.021152	0.494449	34.2365	32.9903	29.2382	26.3574	25.8107	28.5743	20.1648	34.2487	28.5775	20.3962	19.8304	18.3269	29.5346	23.5908	1388	1973	1233	1281	1272	1323	777	1676	1340	982	1217	886
ENSMUSG00000043795|Prr33	7	-0.528116	0.0211823	0.494449	1.08531	1.13702	0.924809	1.11109	0.791365	0.79913	0.493091	1.12391	0.639795	0.893114	0.554012	0.49644	0.974786	0.700061	44	68	39	54	39	37	19	55	30	43	34	24
ENSMUSG00000052516|Robo2	16	-0.297565	0.021226	0.494467	11.6177	11.922	10.3389	11.8722	10.1457	9.39517	9.86183	9.87001	10.0235	9.99041	8.17983	6.12276	10.8819	9.00805	471	713	436	577	500	435	380	483	470	481	502	296
ENSMUSG00000011382|Dhdh	7	-0.363508	0.0213989	0.494719	20.2755	19.647	18.8044	15.226	13.9402	14.4275	11.5747	18.6978	15.675	12.6698	10.9662	10.7355	17.0535	13.3865	822	1175	793	740	687	668	446	915	735	610	673	519
ENSMUSG00000036528|Ppfibp2	7	0.148299	0.0213477	0.494719	159.441	156.139	153.661	163.309	159.267	177.688	169.468	161.66	169.887	182.901	201.351	190.943	161.584	179.368	6464	9338	6480	7937	7849	8227	6530	7911	7966	8806	12357	9231
ENSMUSG00000036825|Ssx2ip	3	0.161383	0.0213994	0.494719	80.2141	78.5379	71.7794	72.735	82.931	89.3081	85.0713	79.0418	90.7229	86.1751	96.1374	94.1994	79.2509	88.558	3252	4697	3027	3535	4087	4135	3278	3868	4254	4149	5900	4554
ENSMUSG00000058135|Gstm1	3	-0.144517	0.0213461	0.494719	67.0177	67.2681	62.7684	62.6118	69.2749	70.7338	62.5967	65.8205	64.5553	58.0524	57.4869	53.7603	66.6124	60.3787	2717	4023	2647	3043	3414	3275	2412	3221	3027	2795	3528	2599
ENSMUSG00000044912|Syt16	12	0.196149	0.0214131	0.494719	12.6537	15.2829	13.6113	11.8722	15.6041	16.4362	16.298	15.6531	17.5517	15.7645	16.3434	16.0102	14.2434	16.2701	513	914	574	577	769	761	628	766	823	759	1003	774
ENSMUSG00000089940|Gm4117	13	0.259467	0.0213282	0.494719	1.67729	1.95634	1.87333	1.93411	1.6639	1.66305	2.17998	2.18652	1.7701	2.16009	2.19975	2.46151	1.79467	2.15966	68	117	79	94	82	77	84	107	83	104	135	119
ENSMUSG00000082044|Snrpert	2	0.66262	0.0212711	0.494719	0.493322	0.217371	0.260844	0.226332	0.385537	0.475158	0.441187	0.429131	0.36255	0.477712	0.716957	0.70329	0.343094	0.521804	20	13	11	11	19	22	17	21	17	23	44	34
ENSMUSG00000024587|Nars	18	0.185915	0.0215415	0.4971	201.744	204.647	188.092	192.876	219.37	239.069	239.201	214.892	228.94	210.733	274.676	249.813	207.633	236.376	8179	12239	7932	9374	10811	11069	9217	10516	10735	10146	16857	12077
ENSMUSG00000020525|Ppm1d	11	-0.170552	0.0216034	0.497682	11.963	11.5708	11.7617	11.5841	10.8153	12.5701	11.0297	11.28	10.514	10.8212	8.8316	10.3218	11.7108	10.4664	485	692	496	563	533	582	425	552	493	521	542	499
ENSMUSG00000024747|Aldh1a7	19	-0.92056	0.0216174	0.497682	3.28059	3.34417	2.77443	2.63369	1.23778	1.18789	1.32356	2.20696	1.89806	1.20467	0.651779	0.66192	2.40976	1.32449	133	200	117	128	61	55	51	108	89	58	40	32
ENSMUSG00000040455|Usp45	4	0.144061	0.0216826	0.498598	44.2509	46.3335	49.5128	49.9989	51.7634	54.5568	51.5929	52.0883	56.0887	52.4237	59.1163	55.7254	49.4027	54.5059	1794	2771	2088	2430	2551	2526	1988	2549	2630	2524	3628	2694
ENSMUSG00000053460|Ggcx	6	-0.177433	0.0217148	0.498754	7.00516	6.98932	7.92016	7.55127	7.42666	7.14897	5.50186	6.60044	7.08039	6.91644	6.55038	6.18481	7.34026	6.47239	284	418	334	367	366	331	212	323	332	333	402	299
ENSMUSG00000030970|Ctbp2	7	0.121128	0.02195	0.498905	18.9682	17.373	17.5951	17.9626	16.4766	17.8184	19.023	20.0261	18.3408	18.7969	19.9607	19.0716	17.699	19.2032	769	1039	742	873	812	825	733	980	860	905	1225	922
ENSMUSG00000034947|Tmem106a	11	0.209276	0.0219242	0.498905	12.8017	10.7181	11.0266	10.5142	11.3632	11.1878	11.4709	13.4461	12.1135	11.6728	15.9034	13.1556	11.2686	12.9604	519	641	465	511	560	518	442	658	568	562	976	636
ENSMUSG00000057722|Lepr	4	-0.341919	0.0219105	0.498905	10.2611	15.5337	11.2163	12.5717	13.0271	13.4556	9.57635	12.8331	11.303	7.20722	8.63607	11.7077	12.6776	10.2106	416	929	473	611	642	623	369	628	530	347	530	566
ENSMUSG00000042115|Klhdc8a	1	-0.280793	0.0219348	0.498905	9.44711	8.51092	8.181	8.3743	10.4501	10.2375	8.3047	5.92609	6.48325	7.62262	7.77246	9.70126	9.20015	7.63507	383	509	345	407	515	474	320	290	304	367	477	469
ENSMUSG00000108126|Gm43909	6	0.252185	0.0218197	0.498905	3.05859	3.51138	3.20126	2.63369	3.67275	3.52049	3.76307	3.71913	3.45489	3.65554	4.30174	4.38522	3.26636	3.87993	124	210	135	128	181	163	145	182	162	176	264	212
ENSMUSG00000032623|Oas1d	5	-0.382516	0.0218288	0.498905	2.39261	2.29076	3.24869	2.53081	1.94798	3.02373	2.20594	1.61435	1.83408	2.55472	1.58056	2.0685	2.57243	1.97636	97	137	137	123	96	140	85	79	86	123	97	100
ENSMUSG00000066058|Cldn19	4	-0.660237	0.0217628	0.498905	2.39261	1.58848	2.60844	1.5226	1.09574	1.85744	0.804518	2.00261	1.59949	0.810033	0.847313	0.99288	1.84422	1.17614	97	95	110	74	54	86	31	98	75	39	52	48
ENSMUSG00000048251|Bcl11b	12	-0.967373	0.0218737	0.498905	1.70196	1.2039	1.16194	0.658421	0.872531	0.734335	1.24571	0.449566	1.21561	0.332321	0.407362	0.20685	1.05551	0.642902	69	72	49	32	43	34	48	22	57	16	25	10
ENSMUSG00000035799|Twist1	12	-0.44644	0.0217966	0.498905	0.912645	1.01997	0.877382	0.576119	0.750783	0.755933	0.493091	0.715218	0.703774	0.540022	0.47254	0.66192	0.815472	0.597761	37	61	37	28	37	35	19	35	33	26	29	32
ENSMUSG00000062991|Nrg1	8	0.165987	0.0219895	0.499225	54.0187	50.7813	49.9634	51.0277	54.2593	55.2047	55.2003	53.5187	56.5792	55.3523	69.7404	64.3717	52.5425	59.1271	2190	3037	2107	2480	2674	2556	2127	2619	2653	2665	4280	3112
ENSMUSG00000090266|Mettl23	11	0.183325	0.0220568	0.500053	27.0833	32.3214	28.4556	31.9129	31.2691	34.6649	32.8555	32.8592	32.9068	33.5645	40.0518	38.7016	30.9512	35.1565	1098	1933	1200	1551	1541	1605	1266	1608	1543	1616	2458	1871
ENSMUSG00000019989|Enpp3	10	-0.649456	0.0220769	0.500053	0.887979	1.43799	1.20937	1.17281	0.56816	0.734335	0.752613	0.796957	0.639795	0.664643	0.358478	0.641235	1.00177	0.642287	36	86	51	57	28	34	29	39	30	32	22	31
ENSMUSG00000015341|Golga7	8	0.168919	0.0221033	0.500075	36.1111	37.2541	36.6366	34.7729	40.9075	41.1012	42.1982	40.747	42.7596	36.6592	48.4272	44.4314	37.7972	42.5371	1464	2228	1545	1690	2016	1903	1626	1994	2005	1765	2972	2148
ENSMUSG00000000325|Arvcf	16	0.196602	0.0231029	0.500278	83.5933	86.7311	75.9529	86.3355	82.2208	88.4874	84.9934	83.2105	89.2727	99.8418	115.055	107.748	83.8868	96.687	3389	5187	3203	4196	4052	4097	3275	4072	4186	4807	7061	5209
ENSMUSG00000014074|Rnf168	16	0.157198	0.0229471	0.500278	41.9817	45.7149	42.1144	41.8715	49.1255	47.2782	48.2192	45.9579	49.9893	46.525	57.1447	51.2781	44.681	49.8524	1702	2734	1776	2035	2421	2189	1858	2249	2344	2240	3507	2479
ENSMUSG00000007872|Id3	4	-0.254913	0.022357	0.500278	41.7597	46.0493	53.3069	54.4844	57.1812	69.8266	48.0115	48.0218	45.1482	43.2433	39.8726	43.3764	53.768	44.6123	1693	2754	2248	2648	2818	3233	1850	2350	2117	2082	2447	2097
ENSMUSG00000010755|Cars	7	0.256582	0.0227969	0.500278	26.22	25.0144	23.7368	25.9253	26.9673	26.8896	25.485	27.6687	27.9164	29.0781	41.8931	34.4612	25.7922	31.0838	1063	1496	1001	1260	1329	1245	982	1354	1309	1400	2571	1666
ENSMUSG00000003420|Fcgrt	7	-0.268191	0.0233102	0.500278	28.0207	31.6693	30.0919	25.5961	23.6192	25.2266	22.4227	30.2026	24.1203	20.8947	18.2824	21.7813	27.3706	22.9507	1136	1894	1269	1244	1164	1168	864	1478	1131	1006	1122	1053
ENSMUSG00000021962|Dcp1a	14	-0.15437	0.0234826	0.500278	17.5622	16.0186	18.259	16.9338	15.2997	15.0755	14.4294	14.6926	14.9712	15.7022	13.5081	15.5965	16.5248	14.8167	712	958	770	823	754	698	556	719	702	756	829	754
ENSMUSG00000004698|Hdac9	12	-0.187953	0.0231646	0.500278	14.479	14.3298	13.635	14.9791	15.8273	14.6003	10.874	11.8931	12.4973	12.4621	14.6161	14.7484	14.6417	12.8485	587	857	575	728	780	676	419	582	586	600	897	713
ENSMUSG00000004891|Nes	3	0.26953	0.023055	0.500278	11.5684	11.9554	11.572	10.3907	8.17744	7.8833	11.2373	11.4844	11.9002	12.379	13.997	12.0594	10.2579	12.1762	469	715	488	505	403	365	433	562	558	596	859	583
ENSMUSG00000005481|Ddx39	8	0.266235	0.0230731	0.500278	8.60846	8.92894	9.74606	10.2878	9.33405	9.71914	9.80992	10.4831	9.49029	10.6135	14.8606	12.9902	9.43742	11.3746	349	534	411	500	460	450	378	513	445	511	912	628
ENSMUSG00000021070|Bdkrb2	12	0.221827	0.0237281	0.500278	7.67115	8.0929	7.16134	8.92984	9.25289	9.91353	9.31683	9.03218	9.44763	9.47116	11.6343	10.3011	8.50361	9.8672	311	484	302	434	456	459	359	442	443	456	714	498
ENSMUSG00000001911|Nfix	8	-0.462889	0.0234822	0.500278	14.9476	14.9819	13.0422	11.3578	9.27318	9.45997	9.52445	13.1191	10.322	8.18342	5.62159	7.7155	12.1771	9.08102	606	896	550	552	457	438	367	642	484	394	345	373
ENSMUSG00000017344|Vtn	11	-0.334095	0.0226013	0.500278	6.85717	9.12959	8.60783	9.95863	9.6993	10.5183	7.55208	9.6861	7.84815	7.51877	5.40977	6.32961	9.12847	7.39075	278	546	363	484	478	487	291	474	368	362	332	306
ENSMUSG00000009376|Met	6	-0.622992	0.0232248	0.500278	6.46251	5.88575	5.85712	4.91759	2.67847	4.06044	2.80284	5.9874	3.13499	2.38856	3.12854	2.15124	4.97698	3.26559	262	352	247	239	132	188	108	293	147	115	192	104
ENSMUSG00000020932|Gfap	11	1.2853	0.0229518	0.500278	0.394657	0.652114	0.948522	1.13166	0.811657	0.734335	1.58308	1.30783	1.27959	0.851574	7.83764	1.57206	0.778824	2.4053	16	39	40	55	40	34	61	64	60	41	481	76
ENSMUSG00000020793|Galr2	11	0.416071	0.0233297	0.500278	1.50463	1.5216	1.2805	1.50202	1.05515	1.33908	1.97237	1.63478	1.53551	1.32929	2.59082	1.98576	1.36717	1.84142	61	91	54	73	52	62	76	80	72	64	159	96
ENSMUSG00000029840|Mtpn	6	0.144919	0.0224194	0.500278	332.597	368.16	340.543	343.408	396.474	410.796	422.476	384.236	416.848	383.499	401.561	409.046	365.33	402.944	13484	22018	14361	16690	19539	19020	16279	18803	19546	18464	24644	19775
ENSMUSG00000033419|Snap91	9	0.11207	0.0236296	0.500278	250.163	233.925	237.794	253.348	239.54	250.322	262.377	240.926	260.61	283.989	267.343	269.319	244.182	264.094	10142	13990	10028	12313	11805	11590	10110	11790	12220	13673	16407	13020
ENSMUSG00000051855|Mest	6	0.170366	0.0237473	0.500278	90.3272	90.4432	93.0263	95.2036	112.942	108.055	107.961	98.1279	118.959	105.45	117.027	115.278	98.3329	110.467	3662	5409	3923	4627	5566	5003	4160	4802	5578	5077	7182	5573
ENSMUSG00000056222|Spock1	13	0.159725	0.0240425	0.500278	110.701	97.2486	97.9586	100.45	93.5637	89.5457	113.904	94.4088	108.765	122.814	109.825	109.258	98.2447	109.829	4488	5816	4131	4882	4611	4146	4389	4620	5100	5913	6740	5282
ENSMUSG00000023147|Wrb	16	0.128315	0.0240098	0.500278	91.0425	96.9978	90.0858	95.8826	102.573	103.174	110.323	99.9671	108.957	96.4563	109.124	108.989	96.626	105.636	3691	5801	3799	4660	5055	4777	4251	4892	5109	4644	6697	5269
ENSMUSG00000037416|Dmxl1	18	0.106778	0.0234173	0.500278	80.4361	83.387	90.489	89.8334	89.3431	86.5004	90.4174	96.1049	92.8769	90.1837	96.4633	93.4962	86.6648	93.2571	3261	4987	3816	4366	4403	4005	3484	4703	4355	4342	5920	4520
ENSMUSG00000029674|Limk1	5	0.201896	0.0240945	0.500278	84.2593	81.2802	72.1588	72.7967	81.2874	79.7618	84.9934	78.4697	85.2633	83.4127	111.308	101.977	78.5907	90.9039	3416	4861	3043	3538	4006	3693	3275	3840	3998	4016	6831	4930
ENSMUSG00000026675|Hsd17b7	1	0.16506	0.0237783	0.500278	73.4309	79.9592	70.5226	77.4263	85.4269	88.2282	91.17	78.9601	88.8248	89.9345	84.1284	99.5569	79.1657	88.7624	2977	4782	2974	3763	4210	4085	3513	3864	4165	4330	5163	4813
ENSMUSG00000043068|Fam89a	8	0.180579	0.0229832	0.500278	61.6159	70.9467	58.8321	61.1097	69.5387	72.4832	75.0537	71.0109	73.1712	64.5534	84.7313	78.8305	65.7544	74.5585	2498	4243	2481	2970	3427	3356	2892	3475	3431	3108	5200	3811
ENSMUSG00000040640|Erc2	14	0.106929	0.0233776	0.500278	73.7516	66.1645	66.7996	67.7557	68.6256	67.5804	75.8323	70.0505	72.7446	71.1583	75.1175	77.2791	68.4462	73.6971	2990	3957	2817	3293	3382	3129	2922	3428	3411	3426	4610	3736
ENSMUSG00000026185|Igfbp5	1	-0.661274	0.0235824	0.500278	94.4217	118.484	84.9164	112.261	94.7406	84.8589	68.4099	123.651	99.0189	46.3381	32.2631	44.5968	98.2804	69.0463	3828	7086	3581	5456	4669	3929	2636	6051	4643	2231	1980	2156
ENSMUSG00000023021|Cers5	15	0.138168	0.0235668	0.500278	56.7813	59.5263	57.765	56.8506	63.6136	65.9174	66.4895	60.7935	63.425	63.9511	71.3535	70.6806	60.0757	66.1155	2302	3560	2436	2763	3135	3052	2562	2975	2974	3079	4379	3417
ENSMUSG00000034111|Tmed8	12	0.170094	0.0225297	0.500278	54.3147	55.112	50.1531	48.9907	57.3436	52.2026	57.3543	54.3157	59.4156	55.1446	71.8586	60.7105	53.0194	59.7999	2202	3296	2115	2381	2826	2417	2210	2658	2786	2655	4410	2935
ENSMUSG00000041797|Abca9	11	-0.202584	0.024002	0.500278	64.0085	65.8301	77.9211	68.2289	56.5116	64.1679	54.4217	62.3057	57.6242	60.1086	47.2866	63.0272	66.1113	57.4623	2595	3937	3286	3316	2785	2971	2097	3049	2702	2894	2902	3047
ENSMUSG00000072623|Zfp9	6	0.110733	0.0231001	0.500278	48.2222	49.3935	46.1693	48.0236	50.83	50.086	53.7729	48.2261	54.7451	53.9399	53.5762	52.0641	48.7874	52.7207	1955	2954	1947	2334	2505	2319	2072	2360	2567	2597	3288	2517
ENSMUSG00000069516|Lyz2	10	-0.272238	0.0235955	0.500278	58.0146	69.6257	53.4966	61.439	60.4278	62.3753	47.8558	53.1509	44.5937	37.947	57.5847	64.9922	60.8965	51.0207	2352	4164	2256	2986	2978	2888	1844	2601	2091	1827	3534	3142
ENSMUSG00000034848|Ttc21b	2	0.30989	0.0239287	0.500278	30.7339	33.3414	35.9253	38.5382	38.3305	41.0796	34.4126	40.747	38.4517	44.3649	59.9311	55.5392	36.3248	45.5744	1246	1994	1515	1873	1889	1902	1326	1994	1803	2136	3678	2685
ENSMUSG00000060098|Prmt7	8	0.201787	0.0239551	0.500278	32.3372	34.0771	31.7755	32.7359	36.5043	40.194	39.1878	35.9857	36.3403	37.0746	48.8345	41.7423	34.604	39.8609	1311	2038	1340	1591	1799	1861	1510	1761	1704	1785	2997	2018
ENSMUSG00000025134|Alyref	11	0.160333	0.0232174	0.500278	30.6599	33.5086	30.5661	31.4396	35.652	36.0904	37.7085	32.757	36.511	34.8522	40.9806	38.5361	32.9861	36.8909	1243	2004	1289	1528	1757	1671	1453	1603	1712	1678	2515	1863
ENSMUSG00000041609|Ccdc64	5	0.154171	0.022791	0.500278	29.8459	29.7631	28.9536	34.1968	30.1125	30.9285	32.6998	30.5705	32.7148	38.3208	36.5648	33.82	30.6334	34.1151	1210	1780	1221	1662	1484	1432	1260	1496	1534	1845	2244	1635
ENSMUSG00000031146|Plp2	X	0.159982	0.0228495	0.500278	26.072	29.3284	26.6298	25.7402	25.9933	28.5743	30.8571	28.3226	27.2339	28.5173	34.1532	32.6823	27.0563	30.2944	1057	1754	1123	1251	1281	1323	1189	1386	1277	1373	2096	1580
ENSMUSG00000024165|Hn1l	17	0.307217	0.0238778	0.500278	22.5201	23.2754	22.0057	24.6291	23.8221	26.5225	25.0958	25.38	26.7434	24.4256	40.6547	37.1089	23.7958	29.9014	913	1392	928	1197	1174	1228	967	1242	1254	1176	2495	1794
ENSMUSG00000048234|Rnf149	1	0.223392	0.0235485	0.500278	22.8161	23.7102	21.9346	21.8308	25.6484	24.9458	25.0438	24.5831	25.3785	24.7787	35.1798	30.2828	23.481	27.5411	925	1418	925	1061	1264	1155	965	1203	1190	1193	2159	1464
ENSMUSG00000062822|4833420G17Rik	13	-0.160891	0.0229742	0.500278	25.9487	25.5662	28.8588	27.8595	24.8367	25.8097	25.7705	24.2152	20.3455	26.0872	22.9426	23.1051	26.4799	23.7444	1052	1529	1217	1354	1224	1195	993	1185	954	1256	1408	1117
ENSMUSG00000087249|Gm16062	11	0.198005	0.0241142	0.500278	17.9076	20.7004	17.3105	18.5181	20.8596	23.3043	23.8241	21.1909	21.0279	20.6662	25.6801	23.5809	19.7668	22.6617	726	1238	730	900	1028	1079	918	1037	986	995	1576	1140
ENSMUSG00000029231|Pdgfra	5	-0.368129	0.0231219	0.500278	27.478	32.405	29.997	31.131	22.8481	24.2115	19.6977	29.3444	22.926	24.2802	14.0784	22.6914	28.0118	22.1697	1114	1938	1265	1513	1126	1121	759	1436	1075	1169	864	1097
ENSMUSG00000050640|Tmem150c	5	0.386435	0.0227041	0.500278	15.8356	16.4533	14.4175	12.0162	13.7982	14.8595	14.8965	18.2278	18.2981	14.7052	30.487	19.4853	14.5634	19.35	642	984	608	584	680	688	574	892	858	708	1871	942
ENSMUSG00000036790|Slitrk2	X	0.129901	0.0231313	0.500278	14.923	15.3665	16.6466	16.5017	15.2591	14.4491	16.7651	16.1231	16.656	16.6991	17.7936	17.7064	15.5243	16.9572	605	919	702	802	752	669	646	789	781	804	1092	856
ENSMUSG00000031684|Slc10a7	8	0.141353	0.0226052	0.500278	13.4183	14.6475	15.2712	14.9585	16.2331	15.8314	16.1423	15.4283	16.9332	16.803	17.6306	16.5894	15.06	16.5878	544	876	644	727	800	733	622	755	794	809	1082	802
ENSMUSG00000075273|Ttc30b	2	-0.202984	0.0234523	0.500278	15.145	16.771	15.3898	14.691	16.8216	18.8119	15.1042	15.3057	15.1845	13.9575	11.5528	14.3554	16.2717	14.2433	614	1003	649	714	829	871	582	749	712	672	709	694
ENSMUSG00000040488|Ltbp4	7	-0.332129	0.0224621	0.500278	14.3803	20.9847	15.2475	16.7075	13.8793	15.7666	10.4587	16.2865	15.0138	14.3106	9.89075	12.2042	16.161	13.0274	583	1255	643	812	684	730	403	797	704	689	607	590
ENSMUSG00000040699|Limd2	11	0.182513	0.0236301	0.500278	10.0391	10.902	9.31922	8.72409	10.8762	11.1662	12.3273	12.4652	11.7296	10.5097	11.3573	11.0044	10.1711	11.5656	407	652	393	424	536	517	475	610	550	506	697	532
ENSMUSG00000029790|Cep41	6	0.267466	0.0240576	0.500278	9.32378	8.79518	8.34699	8.70351	9.27318	10.4103	10.0435	9.37958	10.0021	9.63732	14.1925	12.9281	9.14215	11.0305	378	526	352	423	457	482	387	459	469	464	871	625
ENSMUSG00000031922|Cep57	9	-0.13868	0.0225421	0.500278	11.1737	9.44729	10.1255	9.91747	10.5718	10.5615	9.36874	9.17523	9.44764	9.34654	9.02714	9.57715	10.2995	9.32374	453	565	427	482	521	489	361	449	443	450	554	463
ENSMUSG00000091549|Gm6548	17	0.273488	0.0237308	0.500278	6.65984	7.25686	6.40252	7.85991	7.58899	8.94161	7.7078	11.9339	7.78417	8.66113	9.40191	8.70838	7.45162	9.03289	270	434	270	382	374	414	297	584	365	417	577	421
ENSMUSG00000099696|2900052N01Rik	9	-0.244478	0.0239309	0.500278	9.64443	10.0994	8.96353	8.72409	9.02968	10.4535	9.36874	9.2774	7.22968	6.12718	8.00059	8.64633	9.48577	8.10832	391	604	378	424	445	484	361	454	339	295	491	418
ENSMUSG00000037347|Chst7	X	0.428114	0.0227146	0.500278	4.78522	6.11984	4.71889	4.25916	6.16859	4.94596	4.82711	6.13044	6.95244	5.87793	10.7544	7.63276	5.16628	7.02917	194	366	199	207	304	229	186	300	326	283	660	369
ENSMUSG00000032268|Tmprss5	9	0.640358	0.023916	0.500278	4.98255	1.75569	4.3632	7.16033	5.76276	4.70838	6.69566	5.82392	6.95244	8.86883	5.73566	6.82605	4.78882	6.81709	202	105	184	348	284	218	258	285	326	427	352	330
ENSMUSG00000031371|Haus7	X	0.201507	0.0230504	0.500278	4.95788	5.18347	4.24463	4.42377	4.82936	5.29153	5.63162	5.29261	5.01173	5.33791	6.27337	5.68837	4.82177	5.53927	201	310	179	215	238	245	217	259	235	257	385	275
ENSMUSG00000048503|Tmem136	9	-0.195253	0.0230031	0.500278	6.28985	5.80214	5.33543	5.69946	6.16859	5.48592	4.1783	4.82261	5.26764	5.40022	5.40977	5.17125	5.7969	5.04163	255	347	225	277	304	254	161	236	247	260	332	250
ENSMUSG00000025450|Gm9752	13	-0.193066	0.0239867	0.500278	5.82119	5.28379	6.30767	6.35788	5.45839	5.31313	4.80115	5.02696	4.75581	5.77409	4.80687	4.92303	5.75701	5.01465	236	316	266	309	269	246	185	246	223	278	295	238
ENSMUSG00000025938|Slco5a1	1	0.22108	0.0232447	0.500278	3.92191	4.31398	3.93636	4.32089	3.97712	3.86606	4.07449	4.51609	4.11601	5.35868	5.14905	5.21262	4.05605	4.73783	159	258	166	210	196	179	157	221	193	258	316	252
ENSMUSG00000057265|Bbof1	12	-0.341185	0.0237647	0.500278	6.38851	5.30052	6.1891	5.2468	5.03227	5.93948	4.41187	6.80479	4.77713	4.27864	3.50331	3.70261	5.68278	4.57973	259	317	261	255	248	275	170	333	224	206	215	179
ENSMUSG00000023882|Zfp54	17	0.210197	0.0223926	0.500278	4.1439	3.77892	3.50953	3.62132	4.22061	4.14683	4.38592	4.41392	4.84111	4.2371	5.08388	4.03357	3.90352	4.49925	168	226	148	176	208	192	169	216	227	204	312	195
ENSMUSG00000045349|Sh2d5	4	0.266809	0.0223889	0.500278	3.57658	3.4445	3.67552	3.45671	3.99741	4.08204	4.10044	3.71913	4.69183	3.84247	5.47494	4.88166	3.70546	4.45175	145	206	155	168	197	189	158	182	220	185	336	236
ENSMUSG00000026271|Gpr35	1	-0.253569	0.0233382	0.500278	5.22921	5.86902	4.95603	4.60895	5.1946	4.16843	4.98282	3.51479	3.81744	4.38249	4.30174	4.38522	5.00437	4.23075	212	351	209	224	256	193	192	172	179	211	264	212
ENSMUSG00000045052|Prlhr	19	0.293432	0.0221448	0.500278	3.65058	2.65862	2.06304	2.65426	2.88138	3.13172	3.47759	3.33087	3.41224	3.78016	3.04707	3.61987	2.83993	3.44463	148	159	87	129	142	145	134	163	160	182	187	175
ENSMUSG00000109947|RP24-235B15.7	7	-0.262493	0.0226315	0.500278	3.50258	4.31398	3.41468	4.11514	3.67275	4.19003	3.50354	3.61696	3.88142	2.97012	2.86783	2.81316	3.86819	3.27551	142	258	144	200	181	194	135	177	182	143	176	136
ENSMUSG00000042874|D930007J09Rik	13	0.324523	0.0225111	0.500278	2.49127	2.99304	2.15789	2.53081	3.20604	2.05182	3.21807	2.82	3.07101	3.42706	3.95956	2.79247	2.57181	3.2147	101	179	91	123	158	95	124	138	144	165	243	135
ENSMUSG00000040495|Chrm4	2	0.295218	0.0241503	0.500278	2.41728	2.30748	2.20531	2.18102	2.06973	2.37579	2.80284	2.2887	2.1753	2.99089	3.38925	3.06138	2.25943	2.78473	98	138	93	106	102	110	108	112	102	144	208	148
ENSMUSG00000074704|Rad21l	2	0.480217	0.0232426	0.500278	2.21995	1.62192	1.4465	0.987632	1.52186	1.31748	1.68689	2.18652	2.06867	1.64084	3.03077	1.77891	1.51922	2.06543	90	97	61	48	75	61	65	107	97	79	186	86
ENSMUSG00000028713|Cyp4b1	4	-0.38574	0.0230224	0.500278	2.41728	2.77566	2.53729	2.55138	2.27264	2.37579	1.16785	2.77913	2.15397	2.03547	1.79239	1.75822	2.48834	1.94784	98	166	107	124	112	110	45	136	101	98	110	85
ENSMUSG00000032854|Ugt8a	3	-0.521304	0.0235384	0.500278	2.86126	1.70553	2.79814	2.2016	2.27264	2.39739	2.05022	2.26826	2.13265	1.05927	1.05914	1.69617	2.37276	1.71095	116	102	118	107	112	111	79	111	100	51	65	82
ENSMUSG00000032419|Tbx18	9	-0.38505	0.0232662	0.500278	2.24461	2.55829	2.01561	1.83123	2.06973	1.53347	1.27166	1.85957	2.02602	1.53699	1.23838	1.55137	2.04216	1.58066	91	153	85	89	102	71	49	91	95	74	76	75
ENSMUSG00000092216|Gm19345	7	-0.330999	0.0240331	0.500278	1.40597	1.70553	1.68363	1.48145	1.68419	1.1663	1.27166	1.16478	1.23694	1.37083	1.28726	0.930825	1.52118	1.21038	57	102	71	72	83	54	49	57	58	66	79	45
ENSMUSG00000031789|Cngb1	8	-0.53956	0.0237609	0.500278	1.97329	2.05667	1.23308	1.5226	1.80594	1.1015	1.08999	1.18522	1.4502	1.55776	0.700662	0.889455	1.61551	1.14555	80	123	52	74	89	51	42	58	68	75	43	43
ENSMUSG00000085665|Gm12059	11	0.349495	0.0240638	0.500278	0.912645	0.76916	0.78253	1.06994	0.892822	0.950316	1.06404	0.980871	1.38622	0.976194	1.35244	1.07562	0.896235	1.13923	37	46	33	52	44	44	41	48	65	47	83	52
ENSMUSG00000022408|Fam83f	15	-0.407	0.0223905	0.500278	1.18397	1.67209	1.84962	1.81066	1.09574	1.38228	1.32356	1.16478	1.21561	0.913884	1.1895	0.930825	1.49906	1.12303	48	100	78	88	54	64	51	57	57	44	73	45
ENSMUSG00000029149|Krtcap3	5	0.538886	0.0225894	0.500278	0.986643	0.451464	0.853669	0.967057	0.507285	0.712737	0.856422	0.919566	1.06632	1.3916	1.12432	0.8274	0.746476	1.03094	40	27	36	47	25	33	33	45	50	67	69	40
ENSMUSG00000026141|Col19a1	1	-0.580103	0.0238439	0.500278	0.715316	0.936369	1.04337	0.658421	0.629034	0.583149	0.674757	0.429131	0.85306	0.436172	0.325889	0.475755	0.760944	0.532461	29	56	44	32	31	27	26	21	40	21	20	23
ENSMUSG00000033007|Asic4	1	-0.768318	0.0241299	0.500278	0.665984	0.718997	0.379409	0.699573	0.973988	0.971914	0.622852	0.572175	0.639795	0.456942	0.195534	0.28959	0.734978	0.462815	27	43	16	34	48	45	24	28	30	22	12	14
ENSMUSG00000050395|Tnfsf15	4	-0.588227	0.0235404	0.500278	0.641318	0.618672	0.426835	0.7613	0.892822	0.56155	0.363331	0.715218	0.383877	0.290781	0.537718	0.33096	0.650416	0.436981	26	37	18	37	44	26	14	35	18	14	33	16
ENSMUSG00000097579|Gm26799	6	0.67414	0.0227667	0.500278	0.394657	0.267534	0.379409	0.185181	0.121748	0.237579	0.285474	0.347392	0.42653	0.332321	0.505129	0.475755	0.264351	0.395433	16	16	16	9	6	11	11	17	20	16	31	23
ENSMUSG00000086152|Gm11454	2	-0.513107	0.0240061	0.500278	0.542654	0.484905	0.379409	0.432089	0.507285	0.302373	0.337378	0.388261	0.255918	0.373862	0.293301	0.20685	0.441453	0.309262	22	29	16	21	25	14	13	19	12	18	18	10
ENSMUSG00000069830|Nlrp1a	11	-0.629051	0.0232592	0.500278	0.221995	0.351138	0.331983	0.246908	0.385537	0.431962	0.129761	0.265652	0.234591	0.12462	0.244417	0.268905	0.328254	0.211325	9	21	14	12	19	20	5	13	11	6	15	13
ENSMUSG00000105271|Gm42875	5	0.231123	0.0242506	0.500882	3.9959	3.82908	4.24463	4.58838	3.89595	3.88766	4.07449	4.29131	4.3506	5.60792	5.06758	5.2333	4.0736	4.77087	162	229	179	223	192	180	157	210	204	270	311	253
ENSMUSG00000041538|H2-Ob	17	-0.566603	0.0242815	0.500882	1.60329	1.58848	1.35164	1.19339	1.76535	0.777531	1.16785	0.960436	1.30092	0.976194	0.635485	0.66192	1.37995	0.950466	65	95	57	58	87	36	45	47	61	47	39	32
ENSMUSG00000107702|Gm44140	6	-0.490649	0.0242313	0.500882	0.641318	0.618672	0.901096	0.576119	0.629034	0.496756	0.441187	0.592609	0.42653	0.560792	0.293301	0.45507	0.643832	0.461581	26	37	38	28	31	23	17	29	20	27	18	22
ENSMUSG00000007207|Stx1a	5	0.127489	0.0242712	0.500882	65.4638	67.6694	62.5076	66.8092	65.6833	62.0513	67.294	64.1653	73.7683	72.5292	78.4416	70.6186	65.0308	71.1362	2654	4047	2636	3247	3237	2873	2593	3140	3459	3492	4814	3414
ENSMUSG00000022557|Bop1	15	0.149438	0.0243277	0.501309	33.5459	35.5318	32.9374	34.5466	36.3825	37.2999	36.2033	34.3713	39.9445	38.2793	43.6203	41.1424	35.0407	38.9269	1360	2125	1389	1679	1793	1727	1395	1682	1873	1843	2677	1989
ENSMUSG00000029359|Tesc	5	0.148873	0.0244927	0.50146	58.8533	57.8877	46.2167	51.5009	55.9637	50.7339	60.4686	59.9761	59.0957	54.9784	62.0819	58.5799	53.526	59.1968	2386	3462	1949	2503	2758	2349	2330	2935	2771	2647	3810	2832
ENSMUSG00000037736|Limch1	5	-0.191769	0.0244267	0.50146	49.6035	47.0692	51.5521	46.0689	41.8815	40.2373	41.8349	43.3422	45.0629	41.104	35.0331	35.9091	46.0688	40.381	2011	2815	2174	2239	2064	1863	1612	2121	2113	1979	2150	1736
ENSMUSG00000043460|Elfn2	15	0.152846	0.0245051	0.50146	12.2344	11.2866	11.2874	12.2219	11.4849	12.3757	13.6768	11.5865	12.476	13.2929	14.5021	13.2384	11.8152	13.1288	496	675	476	594	566	573	527	567	585	640	890	640
ENSMUSG00000107498|Gm44240	6	0.534299	0.0245138	0.50146	0.419323	0.518347	0.687678	0.781876	0.669617	0.56155	0.726661	0.796957	0.554489	1.16312	0.879902	1.2411	0.606399	0.893706	17	31	29	38	33	26	28	39	26	56	54	60
ENSMUSG00000103932|Gm36963	16	-0.41284	0.0244722	0.50146	0.715316	0.618672	0.995948	0.7613	0.892822	0.712737	0.519044	0.694783	0.533162	0.477712	0.521423	0.74466	0.782799	0.581797	29	37	42	37	44	33	20	34	25	23	32	36
ENSMUSG00000050201|Otop2	11	-0.625423	0.024468	0.50146	0.246661	0.367859	0.165991	0.288059	0.223206	0.259177	0.129761	0.183913	0.149285	0.166161	0.260712	0.103425	0.258492	0.165543	10	22	7	14	11	12	5	9	7	8	16	5
ENSMUSG00000042345|Ubash3a	17	-0.951633	0.0245094	0.50146	0.369991	0.284255	0.284556	0.185181	0.405828	0.151187	0.103809	0.286087	0.234591	0.186931	0.0651779	0.062055	0.280166	0.156442	15	17	12	9	20	7	4	14	11	9	4	3
ENSMUSG00000039000|Ube3c	5	0.108896	0.0245753	0.501673	96.8143	98.2184	97.1998	94.072	99.083	100.906	99.9159	100.396	105.46	102.334	114.273	110.375	97.7156	105.459	3925	5874	4099	4572	4883	4672	3850	4913	4945	4927	7013	5336
ENSMUSG00000097288|Gm2155	X	0.439939	0.0245534	0.501673	0.887979	1.23734	0.711391	0.823027	1.31894	0.777531	1.29761	1.24652	1.64214	1.08004	1.4828	1.05493	0.959369	1.30067	36	74	30	40	65	36	50	61	77	52	91	51
ENSMUSG00000041216|Clvs1	4	0.176748	0.0246454	0.502543	111.861	115.558	103.863	108.948	120.247	130.863	127.788	117.827	121.241	121.547	147.644	146.47	115.223	130.42	4535	6911	4380	5295	5926	6059	4924	5766	5685	5852	9061	7081
ENSMUSG00000023495|Pcbp4	9	0.115419	0.0246691	0.502543	105.645	110.391	102.891	113.249	107.95	108.682	119.717	107.426	113.478	122.004	126.461	114.471	108.135	117.26	4283	6602	4339	5504	5320	5032	4613	5257	5321	5874	7761	5534
ENSMUSG00000038520|Tbc1d17	7	-0.148252	0.0247226	0.502591	40.255	42.1366	41.9958	43.4558	41.8815	43.261	39.2137	39.9705	39.6886	42.7033	33.5666	34.2337	42.1643	38.2294	1632	2520	1771	2112	2064	2003	1511	1956	1861	2056	2060	1655
ENSMUSG00000041438|Cirh1a	8	0.186018	0.024722	0.502591	19.9549	22.6902	21.0098	21.5221	22.8684	25.1834	23.1493	24.7057	23.6298	23.304	30.2425	26.5595	22.2048	25.2651	809	1357	886	1046	1127	1166	892	1209	1108	1122	1856	1284
ENSMUSG00000056498|Tmem154	3	-0.520134	0.0247511	0.502649	0.665984	1.05341	0.924809	0.781876	0.669617	0.647943	0.674757	0.878697	0.42653	0.373862	0.521423	0.53781	0.790607	0.568846	27	63	39	38	33	30	26	43	20	18	32	26
ENSMUSG00000063531|Sema3e	5	-0.192544	0.0247974	0.50271	12.9497	14.8314	16.4094	15.3289	12.6618	12.7429	12.0678	12.1383	11.2604	14.0821	12.5467	11.9766	14.154	12.3453	525	887	692	745	624	590	465	594	528	678	770	579
ENSMUSG00000027400|Pdyn	2	-0.620919	0.0248053	0.50271	2.07195	1.00325	1.25679	1.06994	1.23778	1.25269	0.986183	1.12391	0.639795	0.540022	1.35244	0.517125	1.3154	0.859913	84	60	53	52	61	58	38	55	30	26	83	25
ENSMUSG00000085083|Gm11615	11	0.673479	0.0248324	0.502741	0.221995	0.18393	0.284556	0.164605	0.263788	0.129589	0.337378	0.367827	0.42653	0.166161	0.439951	0.28959	0.208077	0.337906	9	11	12	8	13	6	13	18	20	8	27	14
ENSMUSG00000033987|Dnah17	11	0.166091	0.0249419	0.504438	14.627	14.1793	12.3071	13.1684	12.885	12.8293	15.8049	14.7131	14.2461	14.6637	17.0114	13.3625	13.3327	14.9669	593	848	519	640	635	594	609	720	668	706	1044	646
ENSMUSG00000069378|Prdm6	18	-0.696814	0.0249692	0.504471	0.591986	0.936369	0.521687	0.390938	0.527577	0.259177	0.311426	0.388261	0.36255	0.207701	0.309595	0.310275	0.537956	0.314968	24	56	22	19	26	12	12	19	17	10	19	15
ENSMUSG00000030830|Itgal	7	-0.588757	0.0250513	0.50509	2.41728	1.90618	1.58877	1.23454	1.58273	1.72785	1.29761	1.79826	1.72745	1.0385	0.831018	0.641235	1.74289	1.22235	98	114	67	60	78	80	50	88	81	50	51	31
ENSMUSG00000102418|Sh2d1b1	1	-0.559115	0.0250333	0.50509	0.419323	0.785881	0.569113	0.432089	0.547868	0.496756	0.285474	0.429131	0.447856	0.207701	0.439951	0.4137	0.541838	0.370635	17	47	24	21	27	23	11	21	21	10	27	20
ENSMUSG00000032092|Mpzl2	9	-0.507615	0.0251945	0.506937	3.42858	3.57827	3.15383	3.16865	3.38867	3.52049	2.3357	4.98609	2.70846	2.07701	1.82498	1.55137	3.37308	2.5806	139	214	133	154	167	163	90	244	127	100	112	75
ENSMUSG00000069265|Hist1h3a	13	-0.647887	0.0251839	0.506937	0.419323	0.418022	0.260844	0.267484	0.527577	0.215981	0.155713	0.306522	0.234591	0.228471	0.228123	0.144795	0.351538	0.216369	17	25	11	13	26	10	6	15	11	11	14	7
ENSMUSG00000039114|Nrn1	13	0.304938	0.0252485	0.507502	62.9478	83.8719	59.1403	60.9657	75.8899	78.7899	83.7736	75.8131	91.9811	67.4613	117.483	87.5182	70.2676	87.3384	2552	5016	2494	2963	3740	3648	3228	3710	4313	3248	7210	4231
ENSMUSG00000056820|Tsnax	8	0.118101	0.0253006	0.507599	91.3878	94.6568	87.0743	88.2079	96.8307	100.69	103.445	97.3514	103.327	94.4208	106.093	101.625	93.1413	101.044	3705	5661	3672	4287	4772	4662	3986	4764	4845	4546	6511	4913
ENSMUSG00000028551|Cdkn2c	4	-0.371239	0.0253517	0.507599	8.75646	8.79518	9.58007	6.60479	5.78306	6.56582	6.72161	7.90827	6.05672	4.8602	4.69281	5.58495	7.68089	5.97076	355	526	404	321	285	304	259	387	284	234	288	270
ENSMUSG00000028871|Rspo1	4	-0.481261	0.0253055	0.507599	2.8366	2.89271	1.68363	2.46908	3.26692	2.33259	1.58308	2.88131	1.64214	1.20467	2.0531	1.88233	2.58025	1.87444	115	173	71	120	161	108	61	141	77	58	126	91
ENSMUSG00000016552|Foxred2	15	-0.17402	0.025357	0.507599	8.11514	9.6981	8.41813	9.79402	9.63842	9.89193	8.56422	7.76523	8.42396	8.2665	7.54434	8.97729	9.25929	8.25692	329	580	355	476	475	458	330	380	395	398	463	434
ENSMUSG00000021010|Npas3	12	-0.257271	0.0253825	0.507599	2.63927	2.2406	2.67957	2.88059	2.5973	2.57017	2.43951	2.39087	2.04734	2.45087	1.84128	1.96507	2.60125	2.18916	107	134	113	140	128	119	94	117	96	118	113	95
ENSMUSG00000038811|Gngt2	11	-0.614529	0.0255086	0.509083	2.02262	1.75569	1.94447	1.35799	1.33923	0.90712	0.83047	1.79826	1.27959	0.893114	0.76584	0.66192	1.55452	1.0382	82	105	82	66	66	42	32	88	60	43	47	32
ENSMUSG00000020250|Txnrd1	10	0.190568	0.0254914	0.509083	135.071	132.58	125.537	131.026	140.802	140.474	143.775	133.644	144.956	143.085	193.073	166.969	134.248	154.25	5476	7929	5294	6368	6939	6504	5540	6540	6797	6889	11849	8072
ENSMUSG00000001440|Kpnb1	11	0.131726	0.0255727	0.509292	239.014	228.842	226.104	233.04	241.529	241.791	247.584	227.235	254.318	257.092	285.642	276.91	235.053	258.13	9690	13686	9535	11326	11903	11195	9540	11120	11925	12378	17530	13387
ENSMUSG00000074006|Omp	7	0.198149	0.0257006	0.509292	148.144	138.382	106.946	111.212	120.998	113.779	146.708	142.717	150.864	147.862	130.893	125.351	123.243	140.732	6006	8276	4510	5405	5963	5268	5653	6984	7074	7119	8033	6060
ENSMUSG00000027589|Pcmtd2	2	-0.12355	0.0256561	0.509292	41.2417	39.6953	42.636	43.0855	40.9075	40.7772	38.0718	41.1148	38.6223	39.6501	33.811	37.1296	41.3905	38.0666	1672	2374	1798	2094	2016	1888	1467	2012	1811	1909	2075	1795
ENSMUSG00000032262|Elovl4	9	0.170664	0.0255634	0.509292	29.6733	28.8769	26.7009	28.1064	30.3762	32.6131	32.8814	29.1809	32.6295	30.1789	37.0699	36.8193	29.3911	33.1267	1203	1727	1126	1366	1497	1510	1267	1428	1530	1453	2275	1780
ENSMUSG00000041577|Prelp	1	-0.339034	0.0256766	0.509292	30.8573	36.1004	31.9889	29.8553	27.7181	27.6024	18.0887	36.4353	28.8121	23.7402	20.9384	20.9332	30.687	24.8246	1251	2159	1349	1451	1366	1278	697	1783	1351	1143	1285	1012
ENSMUSG00000025477|Inpp5a	7	-0.136931	0.0256394	0.509292	19.8069	18.3595	17.5239	16.728	19.1551	18.7039	16.2201	15.3874	16.7413	17.3846	17.8424	16.4653	18.3796	16.6735	803	1098	739	813	944	866	625	753	785	837	1095	796
ENSMUSG00000106418|Gm44397	17	-0.671482	0.0256844	0.509292	0.271327	0.267534	0.284556	0.205757	0.304371	0.194383	0.23357	0.224783	0.085306	0.145391	0.0977668	0.227535	0.254655	0.169058	11	16	12	10	15	9	9	11	4	7	6	11
ENSMUSG00000002908|Kcnn1	8	-0.176571	0.0257728	0.510209	7.94248	7.59127	6.99535	7.7776	7.93394	8.25047	6.46209	6.5187	8.18937	6.37642	6.89256	6.76399	7.74852	6.86719	322	454	295	378	391	382	249	319	384	307	423	327
ENSMUSG00000001827|Folr1	7	-0.505852	0.0260518	0.512711	0.468655	0.635393	0.497974	0.411513	0.629034	0.90712	0.415235	0.490435	0.42653	0.290781	0.423656	0.393015	0.591615	0.406609	19	38	21	20	31	42	16	24	20	14	26	19
ENSMUSG00000097057|Gm17638	15	0.141746	0.026082	0.512711	35.4945	39.1436	36.0675	38.4765	40.6843	40.0429	41.2121	39.5618	40.0298	41.1871	48.5412	43.3764	38.3182	42.3181	1439	2341	1521	1870	2005	1854	1588	1936	1877	1983	2979	2097
ENSMUSG00000037936|Scarb1	5	-0.167834	0.0260687	0.512711	28.4893	26.5695	28.5979	27.6743	23.4366	26.0041	24.2393	27.3009	24.76	22.8471	20.8569	23.3534	26.7953	23.8929	1155	1589	1206	1345	1155	1204	934	1336	1161	1100	1280	1129
ENSMUSG00000035944|Ttc38	15	-0.153823	0.0260794	0.512711	20.0535	18.9447	20.2984	19.2588	17.0854	17.4297	16.272	17.8192	18.2981	17.7584	15.4146	16.0309	18.8451	16.9322	813	1133	856	936	842	807	627	872	858	855	946	775
ENSMUSG00000038268|Ovca2	11	-0.130411	0.0260065	0.512711	16.2549	16.4199	16.3383	15.7198	18.6478	17.6025	16.272	14.9174	15.4191	15.7022	15.0398	14.9552	16.8305	15.3843	659	982	689	764	919	815	627	730	723	756	923	723
ENSMUSG00000022246|Rai14	15	-0.241882	0.0260421	0.512711	6.65984	8.07618	8.15729	7.6953	9.73988	8.42326	6.74757	8.19436	7.78417	6.35565	6.32226	6.04002	8.12529	6.90734	270	483	344	374	480	390	260	401	365	306	388	292
ENSMUSG00000030344|Akap3	6	-1.30012	0.025944	0.512711	0.295993	0.418022	0.426835	0.349786	0.811657	0.691139	0.181665	0.204348	0.0213265	0.145391	0.749546	0.268905	0.498905	0.261864	12	25	18	17	40	32	7	10	1	7	46	13
ENSMUSG00000021221|Dpf3	12	-0.327543	0.0261744	0.512987	1.06064	1.53832	1.23308	1.35799	1.11603	1.0799	1.1419	0.899131	1.045	0.872344	0.896196	1.0963	1.23099	0.991812	43	92	52	66	55	50	44	44	49	42	55	53
ENSMUSG00000044906|4930503L19Rik	18	0.188231	0.0261531	0.512987	12.4564	13.6275	14.5598	15.8021	14.7924	15.0323	15.6492	15.3874	15.5683	14.6014	18.3639	18.6992	14.3784	16.3782	505	815	614	768	729	696	603	753	730	703	1127	904
ENSMUSG00000085958|A930019D19Rik	2	-0.604638	0.0261446	0.512987	0.271327	0.401301	0.355696	0.288059	0.182623	0.259177	0.103809	0.183913	0.213265	0.186931	0.179239	0.268905	0.29303	0.189344	11	24	15	14	9	12	4	9	10	9	11	13
ENSMUSG00000107729|B230112I24Rik	6	0.472944	0.0262014	0.513004	1.18397	1.17046	2.11046	2.24275	1.21748	1.1231	1.7388	1.8187	1.62081	1.97316	2.23234	2.64768	1.50804	2.00525	48	70	89	109	60	52	67	89	76	95	137	128
ENSMUSG00000074001|Klhl40	9	-0.628056	0.0263188	0.51479	0.221995	0.167209	0.308269	0.226332	0.304371	0.215981	0.23357	0.224783	0.106632	0.12462	0.14665	0.103425	0.240693	0.156613	9	10	13	11	15	10	9	11	5	6	9	5
ENSMUSG00000055322|Tns1	1	-0.239397	0.0264489	0.516306	258.353	240.095	244.387	229.892	210.645	205.506	187.816	245.708	212.988	213.662	159.425	166.535	231.48	197.689	10474	14359	10306	11173	10381	9515	7237	12024	9987	10287	9784	8051
ENSMUSG00000056486|Chn1	2	0.149347	0.026434	0.516306	138.377	149.919	136.018	139.976	167.566	170.863	166.457	161.067	166.24	160.615	175.573	167.548	150.453	166.25	5610	8966	5736	6803	8258	7911	6414	7882	7795	7733	10775	8100
ENSMUSG00000109584|RP23-434H18.4	8	-0.327659	0.0265352	0.517126	1.3073	1.15374	1.18565	1.19339	0.933405	0.90712	0.804518	0.940001	1.02367	0.934654	0.814724	0.765345	1.11343	0.880485	53	69	50	58	46	42	31	46	48	45	50	37
ENSMUSG00000031780|Ccl17	8	-0.547856	0.0265436	0.517126	1.03598	0.58523	1.13823	0.740724	0.831948	0.755933	0.648805	0.653914	0.78908	0.643873	0.407362	0.351645	0.848006	0.582446	42	35	48	36	41	35	25	32	37	31	25	17
ENSMUSG00000031409|Tceal6	X	-0.525187	0.0266047	0.517523	1.10997	1.13702	0.995948	0.946481	1.68419	1.83584	0.934279	0.633479	0.874386	0.643873	0.928785	1.32384	1.28491	0.889773	45	68	42	46	83	85	36	31	41	31	57	64
ENSMUSG00000031495|Cd209d	8	-1.14571	0.0266437	0.517523	0.246661	0.284255	0.331983	0.267484	0.28408	0.129589	0.103809	0.408696	0.213265	0.0623103	0.0977668	0.020685	0.257342	0.151089	10	17	14	13	14	6	4	20	10	3	6	1
ENSMUSG00000020902|Ntn1	11	-0.32154	0.0266425	0.517523	20.7195	29.0776	19.7767	25.7402	21.793	20.6478	17.907	26.1361	20.1962	17.0107	14.6976	16.0929	22.9591	18.6734	840	1739	834	1251	1074	956	690	1279	947	819	902	778
ENSMUSG00000009185|Ccl8	11	1.66533	0.0266694	0.517523	0.221995	0.18393	0.355696	0.534967	0.243497	0.172785	0.778565	2.51348	0.277244	0.186931	1.59686	1.90302	0.285478	1.20935	9	11	15	26	12	8	30	123	13	9	98	92
ENSMUSG00000107096|Gm43597	5	0.185295	0.0267095	0.51779	6.28985	5.81886	6.59223	6.74882	6.615	5.85308	7.21471	6.72305	6.26999	7.66416	8.08206	7.01221	6.31964	7.16103	255	348	278	328	326	271	278	329	294	369	496	339
ENSMUSG00000021408|Ripk1	13	-0.296244	0.0269491	0.518434	6.56118	7.00604	7.2799	7.13976	5.41781	6.52262	4.20425	6.72305	7.03774	5.15098	4.83946	4.88166	6.65455	5.47286	266	419	307	347	267	302	162	329	330	248	297	236
ENSMUSG00000026192|Atic	1	0.137422	0.0268446	0.518434	75.2562	78.6048	70.6886	74.8749	82.5252	85.8524	81.0487	80.2679	85.6045	83.7865	93.8073	89.6901	77.967	85.7008	3051	4701	2981	3639	4067	3975	3123	3928	4014	4034	5757	4336
ENSMUSG00000036948|BC037034	5	0.128381	0.0268443	0.518434	45.6322	43.2402	39.9565	41.8098	42.0235	40.2589	44.8973	42.157	45.5107	51.1775	47.7102	45.1347	42.1535	46.0979	1850	2586	1685	2032	2071	1864	1730	2063	2134	2464	2928	2182
ENSMUSG00000027078|Ube2l6	2	0.253944	0.0269465	0.518434	32.3372	33.5755	26.1555	29.5467	34.1302	36.2416	38.8504	47.4905	32.7788	31.6536	43.6692	35.7644	31.9978	38.3678	1311	2008	1103	1436	1682	1678	1497	2324	1537	1524	2680	1729
ENSMUSG00000092220|Gm20528	1	0.297571	0.0268679	0.518434	2.31861	1.85602	2.58472	2.13987	2.02914	2.2678	2.72498	2.77913	2.72979	2.03547	3.27519	2.52357	2.19936	2.67802	94	111	109	104	100	105	105	136	128	98	201	122
ENSMUSG00000039264|Gimap3	6	-0.582179	0.0269713	0.518434	1.47996	1.47144	0.972235	1.27569	1.13632	1.29589	1.1938	1.61435	0.959692	0.706183	0.586601	0.517125	1.27192	0.929625	60	88	41	62	56	60	46	79	45	34	36	25
ENSMUSG00000070868|Skint3	4	-0.698083	0.0269803	0.518434	0.69065	1.30423	0.972235	0.432089	0.811657	1.01511	0.622852	0.47	0.767754	0.270011	0.47254	0.641235	0.870995	0.540732	28	78	41	21	40	47	24	23	36	13	29	31
ENSMUSG00000049551|Fzd9	5	0.555571	0.0267832	0.518434	0.221995	0.300976	0.426835	0.411513	0.28408	0.45356	0.389283	0.449566	0.36255	0.623103	0.716957	0.517125	0.349826	0.509764	9	18	18	20	14	21	15	22	17	30	44	25
ENSMUSG00000040364|Sec1	7	0.822992	0.0269321	0.518434	0.0986643	0.117046	0.0948522	0.205757	0.324663	0.280775	0.207617	0.47	0.36255	0.436172	0.211828	0.24822	0.18696	0.322731	4	7	4	10	16	13	8	23	17	21	13	12
ENSMUSG00000038193|Hand2	8	0.126588	0.0270209	0.518707	286.349	298.016	261.887	285.652	302.971	307.06	319.004	290.971	328.982	333.713	331.984	297.264	290.322	316.986	11609	17823	11044	13883	14931	14217	12292	14239	15426	16067	20374	14371
ENSMUSG00000035847|Ids	X	0.112269	0.0270871	0.51923	400.084	364.649	364.469	365.3	385.415	352.913	420.996	391.02	429.643	405.391	387.368	379.445	372.138	402.311	16220	21808	15370	17754	18994	16340	16222	19135	20146	19518	23773	18344
ENSMUSG00000043483|Gm6863	12	0.495155	0.027101	0.51923	0.665984	0.468184	0.426835	0.452665	0.527577	0.842326	0.908326	0.694783	0.746427	0.519252	0.879902	0.972195	0.563928	0.786814	27	28	18	22	26	39	35	34	35	25	54	47
ENSMUSG00000087059|Gm12339	11	0.480545	0.0271311	0.5193	1.3813	0.96981	0.78253	1.39915	0.689908	0.647943	1.1938	1.3487	1.53551	1.55776	1.20579	1.05493	0.97844	1.31608	56	58	33	68	34	30	46	66	72	75	74	51
ENSMUSG00000037669|Ldah	12	0.12022	0.0272528	0.520613	56.436	60.6633	55.5597	57.2827	62.3961	64.6215	67.5276	62.837	68.5433	62.2895	64.8194	61.8895	59.4932	64.6511	2288	3628	2343	2784	3075	2992	2602	3075	3214	2999	3978	2992
ENSMUSG00000089764|Gm16580	17	-0.708392	0.0272462	0.520613	0.172662	0.234092	0.331983	0.246908	0.28408	0.237579	0.207617	0.245218	0.106632	0.0623103	0.195534	0.144795	0.251217	0.160351	7	14	14	12	14	11	8	12	5	3	12	7
ENSMUSG00000045689|Pcdhb4	18	-0.345622	0.0273754	0.522447	6.48718	5.73526	6.28396	7.26321	6.35121	4.27642	4.87901	3.33087	4.77713	4.34095	5.57271	5.647	6.06621	4.75795	263	343	265	353	313	198	188	163	224	209	342	273
ENSMUSG00000048772|Tmem53	4	-0.202239	0.0274951	0.523465	5.4512	6.18672	5.90455	6.1727	6.53384	6.99778	6.46209	5.78305	5.11836	5.44176	5.0187	4.88166	6.2078	5.45094	221	370	249	300	322	324	249	283	240	262	308	236
ENSMUSG00000027978|Prss12	3	-0.300222	0.0275087	0.523465	4.98255	4.04645	4.0075	4.46492	4.28149	4.06044	4.41187	2.94261	3.71081	4.13325	2.59082	3.74398	4.30723	3.58889	202	242	169	217	211	188	170	144	174	199	159	181
ENSMUSG00000037625|Cldn11	3	-0.335481	0.0274956	0.523465	3.32992	2.74222	2.94042	3.78592	2.69876	3.69327	3.08831	2.39087	3.13499	2.61703	1.89016	2.31672	3.19842	2.57301	135	164	124	184	133	171	119	117	147	126	116	112
ENSMUSG00000051590|Map3k19	1	-0.674823	0.0275381	0.523516	0.345325	0.38458	0.189704	0.349786	0.385537	0.194383	0.207617	0.245218	0.277244	0.186931	0.14665	0.103425	0.308219	0.194514	14	23	8	17	19	9	8	12	13	9	9	5
ENSMUSG00000042208|0610010F05Rik	11	0.190855	0.0275979	0.523615	107.075	110.391	103.413	104.236	121.343	130.949	124.856	116.581	123.63	114.838	147.628	146.657	112.901	129.031	4341	6602	4361	5066	5980	6063	4811	5705	5797	5529	9060	7090
ENSMUSG00000023963|Cyp39a1	17	-0.265805	0.0276232	0.523615	9.47177	7.39062	7.94387	6.934	6.49325	7.75372	7.21471	7.17262	7.44294	5.42099	5.44235	5.70906	7.66454	6.40045	384	442	335	337	320	359	278	351	349	261	334	276
ENSMUSG00000037362|Nov	15	-0.565362	0.0275885	0.523615	7.42449	16.955	6.97163	7.16033	6.20917	7.25696	5.55377	6.0487	8.44529	5.04713	4.61134	4.77823	8.66293	5.74741	301	1014	294	348	306	336	214	296	396	243	283	231
ENSMUSG00000027568|Ntsr1	2	0.345832	0.0277024	0.524609	1.65263	1.40455	1.56506	1.27569	1.6436	1.66305	2.17998	2.02305	1.72745	2.26394	1.40132	2.3374	1.5341	1.98886	67	84	66	62	81	77	84	99	81	109	86	113
ENSMUSG00000070605|Zfp992	4	0.409598	0.0277821	0.525612	0.912645	1.37111	1.0908	1.15224	1.62331	1.85744	1.7388	1.85957	1.72745	1.28775	2.0694	1.82028	1.33459	1.75054	37	82	46	56	80	86	67	91	81	62	127	88
ENSMUSG00000060147|Serpinb6a	13	0.143768	0.0280928	0.525624	288.47	312.781	280.81	274.562	323.466	325.937	344.853	316.964	324.269	304.24	370.113	334.207	301.004	332.441	11695	18706	11842	13344	15941	15091	13288	15511	15205	14648	22714	16157
ENSMUSG00000033174|Mgll	6	-0.238285	0.028066	0.525624	90.0558	97.1984	89.1136	77.2822	80.9222	81.4464	78.0382	88.9731	81.1046	74.3985	57.4543	61.6206	86.0031	73.5982	3651	5813	3758	3756	3988	3771	3007	4354	3803	3582	3526	2979
ENSMUSG00000035764|Fbxo45	16	0.173743	0.0281307	0.525624	60.0866	56.5834	57.8835	58.1263	63.6136	64.0168	67.7612	59.0361	65.0031	62.3933	82.613	71.3012	60.0517	68.018	2436	3384	2441	2825	3135	2964	2611	2889	3048	3004	5070	3447
ENSMUSG00000040901|Kcnk18	19	0.175231	0.0279922	0.525624	11.1491	9.76499	9.01096	10.1027	9.25289	10.2807	12.5349	9.56349	11.1324	11.4651	10.9662	11.7698	9.92688	11.2386	452	584	380	491	456	476	483	468	522	552	673	569
ENSMUSG00000034570|Inpp5j	11	-0.300179	0.0279773	0.525624	10.2118	7.25686	8.77383	8.88869	8.15715	6.95459	7.47423	7.41783	7.08039	8.18342	5.0187	5.95728	8.37381	6.85531	414	434	370	432	402	322	288	363	332	394	308	288
ENSMUSG00000032243|Itga11	9	-0.701331	0.0280945	0.525624	1.75129	2.55829	1.4465	1.48145	0.811657	1.1663	0.622852	1.57348	1.045	0.540022	1.01026	0.848085	1.53591	0.939949	71	153	61	72	40	54	24	77	49	26	62	41
ENSMUSG00000086915|Gm16365	10	-0.637302	0.0281293	0.525624	0.369991	0.802602	0.379409	0.432089	0.527577	0.410364	0.467139	0.306522	0.36255	0.311551	0.162945	0.351645	0.487005	0.327059	15	48	16	21	26	19	18	15	17	15	10	17
ENSMUSG00000020271|Fbxw11	11	0.102135	0.0278359	0.525624	122.911	111.612	109.768	113.166	117.69	116.759	129.553	116.376	124.867	125.181	124.865	121.69	115.318	123.755	4983	6675	4629	5500	5800	5406	4992	5695	5855	6027	7663	5883
ENSMUSG00000020115|Tbk1	10	0.145178	0.0278798	0.525624	46.7669	46.4171	46.525	43.641	48.8617	54.0168	48.4008	50.3309	51.9727	51.1567	58.7253	55.6219	47.7048	52.7014	1896	2776	1962	2121	2408	2501	1865	2463	2437	2463	3604	2689
ENSMUSG00000005583|Mef2c	13	-0.187949	0.0280213	0.525624	13.3937	15.935	13.1845	12.366	13.575	12.7645	12.3013	13.6504	12.2627	11.2366	10.347	12.018	13.5364	11.9694	543	953	556	601	669	591	474	668	575	541	635	581
ENSMUSG00000000154|Slc22a18	7	0.236343	0.0278512	0.525624	4.85922	5.78542	5.8097	4.62953	5.29606	4.60039	6.04686	5.49696	5.69417	5.31714	7.31622	6.59851	5.16339	6.07831	197	346	245	225	261	213	233	269	267	256	449	319
ENSMUSG00000000359|Rem1	2	-0.285962	0.0280706	0.525624	1.80062	2.15699	1.68363	2.16045	1.96827	1.59826	1.71284	1.53261	1.64214	1.28775	1.7598	1.42726	1.8947	1.5604	73	129	71	105	97	74	66	75	77	62	108	69
ENSMUSG00000015090|Ptgds	2	-0.444545	0.0280685	0.525624	0.542654	0.551789	0.758817	0.534967	0.466703	0.604747	0.389283	0.388261	0.597142	0.415402	0.456245	0.28959	0.576613	0.422654	22	33	32	26	23	28	15	19	28	20	28	14
ENSMUSG00000036944|Tmem71	15	-0.384309	0.0281648	0.525761	1.35663	1.40455	1.37536	1.25512	1.1769	1.1663	1.01214	1.53261	1.10898	0.893114	0.782135	0.78603	1.28914	1.01917	55	84	58	61	58	54	39	75	52	43	48	38
ENSMUSG00000024999|Noc3l	19	0.179625	0.0282143	0.526185	15.367	14.8983	15.6032	15.4317	16.8622	17.4729	16.5834	16.8178	16.5494	18.0077	21.9975	18.1821	15.9392	18.023	623	891	658	750	831	809	639	823	776	867	1350	879
ENSMUSG00000107511|Gm44440	6	0.513694	0.0283306	0.527853	0.616652	0.468184	0.663965	0.555543	0.629034	0.45356	1.1419	0.940001	0.554489	0.623103	0.651779	1.13767	0.56449	0.84149	25	28	28	27	31	21	44	46	26	30	40	55
ENSMUSG00000020946|Gosr2	11	0.119506	0.0283648	0.527989	66.4997	66.3651	60.0414	61.4184	68.93	68.2932	73.2111	69.4783	70.9746	64.865	72.8526	73.9075	65.258	70.8815	2696	3969	2532	2985	3397	3162	2821	3400	3328	3123	4471	3573
ENSMUSG00000022828|Gtf2e1	16	0.18267	0.0284127	0.528333	20.2262	20.5667	21.0335	19.8967	22.8481	23.5851	22.7341	22.3352	24.2695	21.6424	29.4441	25.0702	21.3594	24.2493	820	1230	887	967	1126	1092	876	1093	1138	1042	1807	1212
ENSMUSG00000021432|Slc35b3	13	0.199126	0.0284371	0.528333	12.851	14.2295	12.2359	14.1355	13.0474	14.1684	14.7408	13.9978	12.9665	15.8683	18.2661	17.1065	13.4446	15.491	521	851	516	687	643	656	568	685	608	764	1121	827
ENSMUSG00000107736|Gm44148	6	0.613045	0.0284994	0.52899	0.764648	0.919648	0.711391	1.06994	1.09574	0.90712	1.45332	3.10609	1.23694	1.30852	1.07543	0.972195	0.911413	1.52542	31	55	30	52	54	42	56	152	58	63	66	47
ENSMUSG00000028645|Slc2a1	4	-0.257599	0.0285732	0.529859	33.2499	34.4617	33.8148	38.6205	38.8784	42.4403	30.39	38.6013	29.8144	23.4287	36.4507	28.0695	36.9109	31.1258	1348	2061	1426	1877	1916	1965	1171	1889	1398	1128	2237	1357
ENSMUSG00000025094|Slc18a2	19	0.119526	0.0286957	0.530628	1010.84	1055.91	1001.31	998.661	1124.49	1136.84	1112.15	1046.86	1185.07	1169.67	1191.01	1167.01	1054.67	1145.29	40981	63149	42226	48536	55417	52636	42854	51229	55568	56315	73093	56418
ENSMUSG00000024334|H2-Oa	17	-0.849958	0.0286595	0.530628	0.271327	0.802602	0.521687	0.329211	0.405828	0.583149	0.363331	0.347392	0.42653	0.290781	0.0977668	0.20685	0.485634	0.288775	11	48	22	16	20	27	14	17	20	14	6	10
ENSMUSG00000019726|Lyst	13	0.165178	0.0286848	0.530628	166.422	149.702	168.718	181.58	146.179	151.1	174.139	172.02	155.534	193.224	189.994	195.659	160.617	180.095	6747	8953	7115	8825	7204	6996	6710	8418	7293	9303	11660	9459
ENSMUSG00000042613|Pbxip1	3	-0.247943	0.0287803	0.530662	21.8295	21.8207	21.1995	20.9049	19.1754	19.8055	16.9208	20.3939	21.0066	19.42	12.8238	16.2791	20.7892	17.8074	885	1305	894	1016	945	917	652	998	985	935	787	787
ENSMUSG00000051934|Spats2	15	0.151742	0.0288624	0.530662	13.073	14.5639	14.631	14.1149	15.9085	17.0409	16.9468	15.3874	16.6133	16.4915	17.3536	16.2584	14.8887	16.5085	530	871	617	686	784	789	653	753	779	794	1065	786
ENSMUSG00000036611|Eepd1	9	-0.154018	0.0289678	0.530662	13.9117	14.9317	15.0578	13.6417	13.2706	12.6133	13.8844	12.4039	12.6253	12.3374	11.1617	12.9488	13.9045	12.5603	564	893	635	663	654	584	535	607	592	594	685	626
ENSMUSG00000075410|Gm11744	11	0.183401	0.028963	0.530662	8.53446	7.62472	6.61594	7.26321	7.54841	8.50965	8.87565	8.95044	9.61825	8.93114	7.72358	8.33605	7.68273	8.73918	346	456	279	353	372	394	342	438	451	430	474	403
ENSMUSG00000105709|Gm42723	19	-0.246798	0.0289318	0.530662	2.39261	2.14027	2.27645	2.05757	2.15089	1.74945	1.92046	1.55305	1.70612	1.89008	1.72721	1.94439	2.12787	1.79022	97	128	96	100	106	81	74	76	80	91	106	94
ENSMUSG00000046916|Myct1	10	-0.532642	0.0288752	0.530662	1.80062	2.45797	2.25274	1.70778	1.37982	1.79264	1.66094	1.47131	2.11132	0.706183	1.10802	1.2411	1.8986	1.38315	73	147	95	83	68	83	64	72	99	34	68	60
ENSMUSG00000097636|Mirt1	19	-0.595836	0.0289262	0.530662	0.369991	0.334417	0.260844	0.205757	0.162331	0.215981	0.181665	0.245218	0.127959	0.145391	0.14665	0.144795	0.25822	0.16528	15	20	11	10	8	10	7	12	6	7	9	7
ENSMUSG00000006998|Psmd2	16	0.117199	0.0287771	0.530662	247.45	248.74	227.337	234.151	254.089	254.339	250.413	252.799	274.429	251.214	285.984	276.145	244.351	265.164	10032	14876	9587	11380	12522	11776	9649	12371	12868	12095	17551	13350
ENSMUSG00000021983|Atp8a2	14	-0.125453	0.0289279	0.530662	41.883	38.1737	41.5927	39.8139	37.5594	36.22	36.0735	34.4326	38.0465	37.9262	33.1104	36.0126	39.2071	35.9336	1698	2283	1754	1935	1851	1677	1390	1685	1784	1826	2032	1741
ENSMUSG00000017929|B4galt5	2	0.118735	0.028799	0.530662	31.2766	30.5992	29.2145	32.1186	30.7821	32.2244	35.4507	30.1618	33.5466	34.2083	35.6197	33.4476	31.0359	33.7391	1268	1830	1232	1561	1517	1492	1366	1476	1573	1647	2186	1617
ENSMUSG00000030555|Ttc23	7	-0.186225	0.028996	0.530683	4.66189	5.15003	5.78598	4.93816	4.52499	4.85957	4.56758	4.41392	4.24397	3.90478	4.4321	4.69549	4.98677	4.37631	189	308	244	240	223	225	176	216	199	188	272	227
ENSMUSG00000110120|RP23-60P23.7	8	-0.548571	0.0290568	0.531302	0.369991	0.418022	0.474261	0.390938	0.243497	0.323971	0.285474	0.306522	0.277244	0.290781	0.14665	0.227535	0.370113	0.255701	15	25	20	19	12	15	11	15	13	14	9	11
ENSMUSG00000027080|Med19	2	0.164099	0.0291135	0.531459	24.5674	26.4691	23.4996	24.0735	28.4891	29.503	29.4298	27.4848	28.1296	26.9388	32.5727	30.6965	26.1003	29.2087	996	1583	991	1170	1404	1366	1134	1345	1319	1297	1999	1484
ENSMUSG00000033624|Pdpr	8	-0.183031	0.0291608	0.531459	30.5366	28.1914	29.4516	26.3369	26.7847	24.6002	24.2134	28.2409	25.7198	25.2772	20.5147	22.6708	27.6502	24.4395	1238	1686	1242	1280	1320	1139	933	1382	1206	1217	1259	1096
ENSMUSG00000073234|Gm8773	5	0.239255	0.0292278	0.531459	2.9106	3.09336	2.60844	2.9629	3.44954	3.02373	3.63331	3.53522	3.56152	2.90781	4.23656	3.47508	3.00809	3.55825	118	185	110	144	170	140	140	173	167	140	260	168
ENSMUSG00000032177|Pde4a	9	-0.423247	0.0292129	0.531459	5.03188	4.71528	4.79003	4.03283	2.80022	2.82935	2.3357	3.96435	3.04969	3.17782	2.42788	2.81316	4.03327	2.96143	204	282	202	196	138	131	90	194	143	153	149	136
ENSMUSG00000087201|Gm15261	X	-0.703784	0.0292246	0.531459	0.320659	0.484905	0.426835	0.349786	0.385537	0.475158	0.129761	0.367827	0.554489	0.145391	0.195534	0.268905	0.407147	0.276984	13	29	18	17	19	22	5	18	26	7	12	13
ENSMUSG00000021890|Eaf1	14	0.149054	0.0292012	0.53146	58.2366	57.5365	58.9032	57.2827	62.1526	61.5546	63.2195	59.7718	65.1098	62.6634	79.6637	65.1784	59.2777	65.9344	2361	3441	2484	2784	3063	2850	2436	2925	3053	3017	4889	3151
ENSMUSG00000020734|Grin2c	11	0.280676	0.029267	0.53168	2.31861	2.30748	2.01561	2.81887	2.47555	2.11661	3.16617	2.94261	2.98571	3.40629	2.33011	2.50288	2.34212	2.88896	94	138	85	137	122	98	122	144	140	164	143	121
ENSMUSG00000022253|Nadk2	15	-0.170209	0.029332	0.532367	19.1162	18.3762	17.9508	14.6499	17.755	16.9329	16.7651	16.5726	15.8669	13.6667	14.8768	15.3896	17.4635	15.523	775	1099	757	712	875	784	646	811	744	658	913	744
ENSMUSG00000040675|Mthfd1l	10	0.187024	0.0293875	0.532392	29.5006	30.0808	30.2104	29.3203	30.4777	31.5764	30.6495	30.5092	31.6698	33.2321	42.333	38.8878	30.1944	34.5469	1196	1799	1274	1425	1502	1462	1181	1493	1485	1600	2598	1880
ENSMUSG00000049109|Themis	10	-1.29559	0.0293857	0.532392	1.99795	1.00325	1.37536	0.637846	0.791365	0.539952	1.42737	0.531305	1.1303	0.290781	0.0977668	0.16548	1.05762	0.607168	81	60	58	31	39	25	55	26	53	14	6	8
ENSMUSG00000042532|Golga7b	19	0.18703	0.0294299	0.532668	53.0074	54.9113	51.2439	53.97	62.9846	60.9714	65.2178	57.1153	62.2094	56.9723	78.2786	65.0543	56.1814	64.1413	2149	3284	2161	2623	3104	2823	2513	2795	2917	2743	4804	3145
ENSMUSG00000027455|Nsfl1c	2	0.147603	0.0295128	0.532696	61.5172	66.3317	59.3775	63.4142	66.7588	68.4228	68.903	66.3314	67.7756	66.215	82.5315	76.5345	64.3037	71.3818	2494	3967	2504	3082	3290	3168	2655	3246	3178	3188	5065	3700
ENSMUSG00000026637|Traf5	1	-0.336043	0.0294798	0.532696	2.12128	2.05667	1.6362	1.58433	1.72477	1.42547	1.47927	1.88	1.25826	1.16312	1.27097	1.36521	1.75812	1.40281	86	123	69	77	85	66	57	92	59	56	78	66
ENSMUSG00000085684|4930469K13Rik	11	-0.507357	0.0295065	0.532696	1.20864	1.77241	1.4465	1.29627	1.25807	1.29589	1.55713	1.02174	0.917039	1.08004	0.521423	1.19973	1.37963	1.04952	49	106	61	63	62	60	60	50	43	52	32	58
ENSMUSG00000024589|Nedd4l	18	-0.127983	0.0295522	0.532916	37.5418	38.3242	37.1346	35.3284	36.0376	34.9673	34.9316	34.3918	34.1437	35.8076	29.1508	32.9512	36.5557	33.5628	1522	2292	1566	1717	1776	1619	1346	1683	1601	1724	1789	1593
ENSMUSG00000022797|Tfrc	16	0.351562	0.0296891	0.533556	143.902	142.044	129.758	130.82	177.205	174.945	171.492	147.601	153.082	175.632	260.956	260.941	149.779	194.951	5834	8495	5472	6358	8733	8100	6608	7223	7178	8456	16015	12615
ENSMUSG00000073902|Gm1966	7	-0.373542	0.0296412	0.533556	8.87979	13.0088	9.43779	8.76524	12.5604	11.9437	8.82374	12.547	8.80784	7.80955	6.30596	6.95016	10.766	8.5407	360	778	398	426	619	553	340	614	413	376	387	336
ENSMUSG00000029605|Oas1b	5	0.305247	0.0296767	0.533556	3.05859	3.0432	2.86928	3.2098	2.75963	3.52049	3.26998	5.66044	3.66816	3.51015	3.63367	3.37165	3.07683	3.85234	124	182	121	156	136	163	126	277	172	169	223	163
ENSMUSG00000051617|Krt9	11	-0.756283	0.0296964	0.533556	0.271327	0.234092	0.474261	0.288059	0.223206	0.237579	0.155713	0.388261	0.191938	0.12462	0.0814724	0.144795	0.288087	0.181133	11	14	20	14	11	11	6	19	9	6	5	7
ENSMUSG00000086946|Gm15527	6	0.452122	0.0297389	0.533833	0.591986	1.08686	0.663965	0.740724	1.01457	0.885522	0.934279	0.796957	1.08765	1.35006	1.31985	1.38589	0.830604	1.14578	24	65	28	36	50	41	36	39	51	65	81	67
ENSMUSG00000053070|9230110C19Rik	9	0.141052	0.0298324	0.535022	21.5335	21.0683	22.4563	22.9007	24.4917	24.5786	27.3276	24.7261	24.9307	23.1379	27.2118	23.7877	22.8382	25.187	873	1260	947	1113	1207	1138	1053	1210	1169	1114	1670	1150
ENSMUSG00000022437|Samm50	15	-0.111942	0.0299177	0.535784	48.2962	52.537	50.8408	46.1101	48.1515	52.7857	46.5063	48.0831	47.4728	45.6319	45.4127	43.2316	49.7869	46.0564	1958	3142	2144	2241	2373	2444	1792	2353	2226	2197	2787	2090
ENSMUSG00000027547|Sall4	2	-0.815085	0.0299295	0.535784	1.03598	0.819323	0.924809	0.555543	0.791365	1.1663	0.467139	0.674349	0.149285	0.332321	0.798429	0.848085	0.882219	0.544935	42	49	39	27	39	54	18	33	7	16	49	41
ENSMUSG00000072568|Fam84b	15	-0.197342	0.0299592	0.535828	5.20454	4.2471	4.71889	4.13571	4.52499	3.97405	3.45164	4.08696	3.88142	3.63477	3.99215	4.07494	4.46755	3.85365	211	254	199	201	223	184	133	200	182	175	245	197
ENSMUSG00000005779|Psmb4	3	0.180342	0.0315799	0.535854	116.424	142.127	122.075	123.475	146.727	153.433	151.768	147.314	142.077	136.21	170.554	161.26	134.043	151.531	4720	8500	5148	6001	7231	7104	5848	7209	6662	6558	10467	7796
ENSMUSG00000008690|Ncaph2	15	0.1021	0.0316189	0.535854	77.5501	84.9253	82.6874	81.4591	84.6355	87.8179	90.651	85.8262	95.2441	88.6467	89.4892	85.8841	83.1792	89.2902	3144	5079	3487	3959	4171	4066	3493	4200	4466	4268	5492	4152
ENSMUSG00000019951|Uhrf1bp1l	10	0.0998877	0.0310909	0.535854	63.3918	55.8979	57.6464	58.3115	57.5668	56.8678	60.3907	63.4909	61.2283	65.0104	60.7947	63.5029	58.2803	62.403	2570	3343	2431	2834	2837	2633	2327	3107	2871	3130	3731	3070
ENSMUSG00000020923|Ubtf	11	0.09287	0.0317253	0.535854	57.176	56.4831	56.1999	56.7889	55.497	56.0687	59.9755	57.1561	63.1691	62.2064	61.0391	57.3802	56.3689	60.1544	2318	3378	2370	2760	2735	2596	2311	2797	2962	2995	3746	2774
ENSMUSG00000015869|Prpsap1	11	0.108598	0.0315888	0.535854	28.0453	30.9336	30.827	30.2257	30.7821	31.814	33.2966	31.3674	32.7575	35.4753	32.1164	32.1031	30.4379	32.8527	1137	1850	1300	1469	1517	1473	1283	1535	1536	1708	1971	1552
ENSMUSG00000006599|Gtf2h1	7	0.14056	0.0317557	0.535854	26.886	27.6229	27.3411	25.5756	30.9444	30.1941	31.6617	29.3035	31.4779	28.0396	33.6318	31.586	28.094	30.9501	1090	1652	1153	1243	1525	1398	1220	1434	1476	1350	2064	1527
ENSMUSG00000002763|Pex6	17	-0.138423	0.0318255	0.535854	35.2972	31.4687	30.4238	29.9788	34.536	33.6066	28.236	30.5296	29.2173	29.5974	32.6052	26.8698	32.5518	29.5092	1431	1882	1283	1457	1702	1556	1088	1494	1370	1425	2001	1299
ENSMUSG00000020184|Mdm2	10	0.104761	0.030438	0.535854	25.998	24.981	28.0288	27.201	27.5355	26.2849	27.7429	28.6905	28.7481	30.1166	28.776	27.7593	26.6715	28.6389	1054	1494	1182	1322	1357	1217	1069	1404	1348	1450	1766	1342
ENSMUSG00000021326|Trim27	13	0.113417	0.0302932	0.535854	24.2961	25.3488	23.6419	23.4768	24.7352	24.0603	25.6667	24.1744	26.0396	26.2742	28.5316	26.8491	24.2599	26.2559	985	1516	997	1141	1219	1114	989	1183	1221	1265	1751	1298
ENSMUSG00000020075|Ddx21	10	0.158108	0.0321376	0.535854	24.4687	23.5764	23.1202	23.0242	21.0422	20.0214	22.0074	25.0122	24.3122	24.2387	28.3035	26.6423	22.5422	25.0861	992	1410	975	1119	1037	927	848	1224	1140	1167	1737	1288
ENSMUSG00000019817|Plagl1	10	0.127317	0.031956	0.535854	11.963	12.6911	11.3111	11.687	12.8851	11.5118	12.6387	12.6083	14.2248	13.3136	13.1333	12.8867	12.0082	13.1342	485	759	477	568	635	533	487	617	667	641	806	623
ENSMUSG00000020877|Scrn2	11	-0.175599	0.0303864	0.535854	4.61256	5.40084	4.81375	5.08219	4.99169	5.07555	4.7233	4.82261	4.09469	4.38249	4.67651	3.97152	4.9961	4.44519	187	323	203	247	246	235	182	236	192	211	287	192
ENSMUSG00000018849|Wwc1	11	-0.357632	0.0309823	0.535854	3.89724	3.31073	3.10641	3.00405	3.85537	3.13172	1.99832	3.41261	2.36724	1.84854	3.16113	3.1648	3.38425	2.65877	158	198	131	146	190	145	77	167	111	89	194	153
ENSMUSG00000021416|Eci3	13	-1.56378	0.0317688	0.535854	1.08531	0.484905	0.806243	0.411513	0.243497	0.172785	0.207617	0.613044	0.319897	0.186931	0.0162945	0.062055	0.534042	0.234307	44	29	34	20	12	8	8	30	15	9	1	3
ENSMUSG00000005268|Prlr	15	-1.24674	0.030841	0.535854	0.912645	0.76916	0.450548	0.267484	0.14204	0.215981	0.155713	0.490435	0.191938	0.0830804	0.14665	0.062055	0.459643	0.188312	37	46	19	13	7	10	6	24	9	4	9	3
ENSMUSG00000024122|Pdpk1	17	0.105622	0.030151	0.535854	175.376	171.255	170.236	168.597	180.675	181.23	185.999	170.406	187.78	190.441	199.265	193.839	174.561	187.955	7110	10242	7179	8194	8904	8391	7167	8339	8805	9169	12229	9371
ENSMUSG00000045763|Basp1	15	0.134269	0.0322527	0.535854	144.494	138.883	122.027	130.1	140.883	141.878	147.824	131.907	150.565	161.695	157.926	148.456	136.378	149.729	5858	8306	5146	6323	6943	6569	5696	6455	7060	7785	9692	7177
ENSMUSG00000026181|Ppm1f	16	0.120842	0.0318817	0.535854	126.907	137.061	133.433	126.314	142.791	143.951	157.815	142.676	157.965	144.082	139.318	139.748	135.076	146.934	5145	8197	5627	6139	7037	6665	6081	6982	7407	6937	8550	6756
ENSMUSG00000026615|Eprs	1	0.131857	0.0322349	0.535854	129.744	126.761	131.086	133.639	134.126	142.504	138.896	134.87	136.447	143.75	167.051	155.013	132.977	146.004	5260	7581	5528	6495	6610	6598	5352	6600	6398	6921	10252	7494
ENSMUSG00000034981|Parm1	5	-0.156181	0.0312039	0.535854	150.463	153.247	155.297	148.124	185.626	178.184	143.464	135.83	153.828	147.675	156.525	132.198	161.824	144.92	6100	9165	6549	7199	9148	8250	5528	6647	7213	7110	9606	6391
ENSMUSG00000028180|Zranb2	3	0.143169	0.0302771	0.535854	89.5379	92.968	89.3744	96.8703	98.1496	102.915	95.504	99.5992	99.5734	102.438	117.597	115.526	94.9692	105.04	3630	5560	3769	4708	4837	4765	3680	4874	4669	4932	7217	5585
ENSMUSG00000039501|Znfx1	2	0.112212	0.0319826	0.535854	93.7804	86.8482	89.8961	99.1953	92.3057	90.8848	92.3379	101.806	99.4454	105.637	104.252	94.1788	92.1518	99.6095	3802	5194	3791	4821	4549	4208	3558	4982	4663	5086	6398	4553
ENSMUSG00000022208|Jph4	14	0.140277	0.0315906	0.535854	94.0271	86.9151	82.7348	92.7963	87.6184	82.9583	87.926	85.9488	98.1445	102.334	105.067	102.246	87.8416	96.9444	3812	5198	3489	4510	4318	3841	3388	4206	4602	4927	6448	4943
ENSMUSG00000027692|Tnik	3	0.138716	0.0312205	0.535854	91.1411	80.6949	88.1177	94.0308	82.6267	86.3708	94.8033	84.7227	91.2347	106.281	97.8483	101.418	87.1637	96.0513	3695	4826	3716	4570	4072	3999	3653	4146	4278	5117	6005	4903
ENSMUSG00000053137|Mapk11	15	0.117789	0.0318529	0.535854	78.6355	81.2802	73.9136	78.3933	83.6007	85.4637	90.625	78.5923	86.5855	92.3646	88.3812	85.9255	80.2145	87.079	3188	4861	3117	3810	4120	3957	3492	3846	4060	4447	5424	4154
ENSMUSG00000085438|1700020I14Rik	2	-0.122452	0.0317742	0.535854	92.8184	90.1255	92.22	86.0475	85.7313	83.9518	80.5556	90.3218	84.4316	80.6503	73.0807	79.3476	88.4824	81.3979	3763	5390	3889	4182	4225	3887	3104	4420	3959	3883	4485	3836
ENSMUSG00000028826|Tmem57	4	0.108225	0.0314348	0.535854	73.9736	71.8496	70.9494	73.2905	74.4086	76.3709	77.1039	72.0735	77.3938	81.668	84.7639	82.6159	73.4738	79.2698	2999	4297	2992	3562	3667	3536	2971	3527	3629	3932	5202	3994
ENSMUSG00000078652|Psme3	11	0.134343	0.0311356	0.535854	65.7598	71.5486	65.5191	65.6364	74.6115	75.5069	75.6247	74.5257	74.6214	70.3067	85.3016	79.0167	69.7637	76.5661	2666	4279	2763	3190	3677	3496	2914	3647	3499	3385	5235	3820
ENSMUSG00000051615|Rap2a	14	0.127696	0.0318342	0.535854	66.8697	64.4422	66.2305	65.1837	67.6922	67.4077	68.7733	63.3275	74.664	71.4907	79.8918	77.5067	66.3043	72.609	2711	3854	2793	3168	3336	3121	2650	3099	3501	3442	4903	3747
ENSMUSG00000032870|Smap2	4	0.132336	0.0310516	0.535854	61.8872	64.3252	61.6302	62.3854	65.7848	68.9843	68.6176	62.5714	68.7993	70.1821	79.8755	72.625	64.1662	70.4451	2509	3847	2599	3032	3242	3194	2644	3062	3226	3379	4902	3511
ENSMUSG00000038602|Slc35f1	10	-0.146325	0.0303471	0.535854	75.5522	70.5453	77.8973	76.1506	66.3935	71.2737	64.9583	64.6762	68.2448	68.2921	56.6885	73.3903	72.9688	66.0417	3063	4219	3285	3701	3272	3300	2503	3165	3200	3288	3479	3548
ENSMUSG00000032740|Ccdc88a	11	0.126323	0.0315992	0.535854	58.9026	55.5635	58.4526	61.4595	58.0943	58.8764	60.78	61.8153	61.2923	59.8802	66.9703	73.411	58.5582	64.0249	2388	3323	2465	2987	2863	2726	2342	3025	2874	2883	4110	3549
ENSMUSG00000037335|Hand1	11	-0.16016	0.0303689	0.535854	70.0763	66.6996	66.9893	64.4636	71.2026	76.9108	68.4618	60.5688	66.7093	67.5443	53.6577	56.9044	69.3904	62.3077	2841	3989	2825	3133	3509	3561	2638	2964	3128	3252	3293	2751
ENSMUSG00000046722|Cdc42se1	3	0.138463	0.0307261	0.535854	49.4802	52.5035	52.145	53.5585	55.1115	56.2198	53.4875	55.4396	58.6905	55.1861	67.3614	61.5792	53.1697	58.624	2006	3140	2199	2603	2716	2603	2061	2713	2752	2657	4134	2977
ENSMUSG00000061780|Cfd	10	-1.53297	0.0311749	0.535854	123.108	127.547	112.566	90.7181	19.0739	64.7511	48.5306	138.364	49.5414	11.6312	8.14724	11.9766	89.6274	44.6985	4991	7628	4747	4409	940	2998	1870	6771	2323	560	500	579
ENSMUSG00000025492|Ifitm3	7	0.376439	0.0320987	0.535854	25.0607	30.3317	23.713	28.1269	30.1328	33.1531	36.6445	56.5227	28.3429	26.3572	45.3638	34.6681	28.4197	37.9832	1016	1814	1000	1367	1485	1535	1412	2766	1329	1269	2784	1676
ENSMUSG00000024843|Chka	19	0.151364	0.0311868	0.535854	33.1265	32.5555	34.7159	39.6905	31.614	30.7989	36.0216	34.8005	38.0891	41.4156	36.2226	37.8742	33.7502	37.4039	1343	1947	1464	1929	1558	1426	1388	1703	1786	1994	2223	1831
ENSMUSG00000101630|Gm29261	19	0.132383	0.030661	0.535854	27.8727	32.9234	30.329	31.1104	32.7909	33.0235	32.5181	33.5948	37.3	35.7246	35.1472	31.9583	31.3416	34.3738	1130	1969	1279	1512	1616	1529	1253	1644	1749	1720	2157	1545
ENSMUSG00000033306|Lpp	16	-0.218671	0.0318355	0.535854	31.3012	39.8291	36.1387	31.1104	34.049	31.1013	25.0698	36.8031	31.5419	25.9418	29.216	27.056	33.9216	29.2714	1269	2382	1524	1512	1678	1440	966	1801	1479	1249	1793	1308
ENSMUSG00000060860|Ube2s	7	0.142037	0.0306792	0.535854	19.0669	20.7004	18.4013	18.1889	21.5089	20.6478	22.5525	21.8244	21.0492	19.5654	23.4152	22.4639	19.7524	21.8118	773	1238	776	884	1060	956	869	1068	987	942	1437	1086
ENSMUSG00000037138|Aff3	1	-0.145628	0.0307369	0.535854	19.7822	21.7037	19.3024	20.6374	22.6249	21.0797	17.2323	20.9048	18.9379	20.3962	17.4188	18.5338	20.8551	18.904	802	1298	814	1003	1115	976	664	1023	888	982	1069	896
ENSMUSG00000023988|Bysl	17	0.161725	0.0317055	0.535854	15.4163	17.3395	15.9115	16.3577	18.0391	17.4081	17.1803	17.2265	17.8716	18.6515	22.1279	19.4025	16.7453	18.7434	625	1037	671	795	889	806	662	843	838	898	1358	938
ENSMUSG00000037148|Arhgap10	8	-0.147568	0.0309236	0.535854	18.4749	19.6972	18.8993	19.588	21.8133	22.3972	19.2565	17.6148	18.746	16.2007	18.9016	18.451	20.145	18.1951	749	1178	797	952	1075	1037	742	862	879	780	1160	892
ENSMUSG00000022453|Naga	15	-0.116298	0.031175	0.535854	18.0556	20.2323	18.6859	19.9995	20.2508	19.9134	19.2565	18.2074	17.8716	17.8415	16.9788	18.2855	19.5229	18.0736	732	1210	788	972	998	922	742	891	838	859	1042	884
ENSMUSG00000046719|Nxph3	11	-0.368394	0.0305015	0.535854	14.7256	14.2963	14.3938	13.7651	17.5318	16.2202	15.3896	12.2404	14.5873	14.9337	8.27759	8.17057	15.1555	12.2665	597	855	607	669	864	751	593	599	684	719	508	395
ENSMUSG00000090053|Palm2	4	0.185621	0.0320691	0.535854	11.7657	9.9322	10.41	9.44423	10.653	9.39517	12.6387	11.6478	11.9642	12.7944	9.67892	11.625	10.2667	11.7248	477	594	439	459	525	435	487	570	561	616	594	562
ENSMUSG00000027560|Dok5	2	0.199121	0.0316812	0.535854	9.86643	10.3335	9.58007	9.19733	10.1457	10.5183	12.0418	9.76784	10.5779	10.1981	13.7036	12.4937	9.94022	11.4638	400	618	404	447	500	487	464	478	496	491	841	604
ENSMUSG00000042903|Foxo4	X	-0.210404	0.0321455	0.535854	15.145	12.8751	12.7339	12.2837	13.6967	11.231	12.1716	12.5674	12.2841	11.0497	9.07602	10.6735	12.9942	11.3037	614	770	537	597	675	520	469	615	576	532	557	516
ENSMUSG00000097185|Gm26596	10	0.150373	0.0319876	0.535854	9.37311	9.89875	10.0306	9.77345	10.6124	10.6263	10.8999	10.5035	12.9665	11.4859	10.8195	10.4873	10.0524	11.1938	380	592	423	475	523	492	420	514	608	553	664	507
ENSMUSG00000054716|Zfp771	7	0.192552	0.0311998	0.535854	7.89314	10.7181	8.77383	9.8146	10.8965	9.17919	10.7182	10.3605	11.431	10.4681	12.172	10.3218	9.54589	10.9119	320	641	370	477	537	425	413	507	536	504	747	499
ENSMUSG00000043999|Gpr75	11	0.180662	0.0304063	0.535854	9.02778	8.71157	8.9161	9.95863	10.1863	9.93512	10.2511	9.42044	10.2367	10.842	12.6934	10.6941	9.45592	10.6896	366	521	376	484	502	460	395	461	480	522	779	517
ENSMUSG00000036672|Cenpt	8	0.175147	0.0313722	0.535854	8.55913	9.68138	9.0821	9.27963	9.37464	9.97832	9.83588	9.52262	9.55427	10.6758	12.3186	11.3147	9.32587	10.537	347	579	383	451	462	462	379	466	448	514	756	547
ENSMUSG00000033294|Noc4l	5	0.179505	0.0305347	0.535854	8.92912	9.64794	10.244	8.92984	8.36007	8.50965	9.31683	9.35914	9.63957	11.2574	11.5528	10.5287	9.10344	10.2757	362	577	432	434	412	394	359	458	452	542	709	509
ENSMUSG00000078684|5830417I10Rik	3	0.217016	0.030245	0.535854	8.33713	6.55458	7.06649	8.72409	6.24976	6.97619	8.38255	7.9287	8.59458	9.88656	7.83764	8.06715	7.31804	8.44953	338	392	298	424	308	323	323	388	403	476	481	390
ENSMUSG00000033849|B3galt2	1	-0.563147	0.0315469	0.535854	14.2817	14.1793	11.4771	11.3578	7.50783	8.66084	10.0435	13.1396	8.55192	6.02333	4.33433	6.32961	11.2441	8.07038	579	848	484	552	370	401	387	643	401	290	266	306
ENSMUSG00000031997|Trpc6	9	0.30091	0.0306485	0.535854	5.10588	6.40409	6.59223	6.21385	6.04684	6.60902	7.08495	6.49827	6.78182	6.58412	11.0314	7.8603	6.16199	7.64014	207	383	278	302	298	306	273	318	318	317	677	380
ENSMUSG00000025921|Rdh10	1	0.179204	0.0309095	0.535854	5.54987	5.51789	5.38286	6.13155	5.11344	5.6155	6.41019	7.05001	6.54723	5.4833	6.5015	5.7918	5.55185	6.29734	225	330	227	298	252	260	247	345	307	264	399	280
ENSMUSG00000042961|Egflam	15	-0.217924	0.032134	0.535854	5.72253	6.05295	6.61594	7.65415	7.40637	7.12737	6.514	6.55957	5.37427	5.79486	5.03499	5.81248	6.76322	5.84836	232	362	279	372	365	330	251	321	252	279	309	281
ENSMUSG00000091890|A830073O21Rik	7	0.296465	0.0301927	0.535854	4.11923	6.03623	4.31577	4.17686	4.93081	4.60039	5.24234	5.02696	6.73917	5.4833	7.33251	4.9644	4.69655	5.79811	167	361	182	203	243	213	202	246	316	264	450	240
ENSMUSG00000028167|Bdh2	3	0.187288	0.0320771	0.535854	4.61256	4.98282	4.50548	4.13571	5.17431	4.514	5.44996	4.96566	5.09703	4.77712	5.8823	5.647	4.65415	5.30318	187	298	190	201	255	209	210	243	239	230	361	273
ENSMUSG00000023913|Pla2g7	17	-0.453336	0.0322095	0.535854	7.10383	7.97586	7.8253	4.85586	5.64102	6.15546	2.77688	5.08827	5.7155	4.98482	6.94145	3.51645	6.59289	4.83723	288	477	330	236	278	285	107	249	268	240	426	170
ENSMUSG00000032878|Ccdc85a	11	0.278718	0.0308741	0.535854	3.84791	3.74547	3.84151	2.71599	3.38867	3.69327	3.63331	4.47522	4.2653	3.65554	5.40977	4.05426	3.5388	4.2489	156	224	162	132	167	171	140	219	200	176	332	196
ENSMUSG00000109598|RP23-226C6.3	7	-0.252019	0.0306625	0.535854	4.31656	4.89921	5.16944	5.06161	5.82364	4.72998	3.97068	3.51479	4.22264	4.96405	3.68255	5.10919	5.00008	4.24399	175	293	218	246	287	219	153	172	198	239	226	247
ENSMUSG00000038168|P3h2	16	-0.263786	0.03168	0.535854	5.30321	6.22016	4.52919	4.6501	4.40324	4.44921	3.45164	3.86218	4.13734	4.46557	4.92093	3.66124	4.92585	4.08315	215	372	191	226	217	206	133	189	194	215	302	177
ENSMUSG00000085505|Gm12868	4	-0.340903	0.0316466	0.535854	3.03393	3.02648	2.41873	3.53902	3.064	3.52049	2.51736	3.31044	2.8151	1.70315	2.41158	2.17192	3.10044	2.48826	123	181	102	172	151	163	97	162	132	82	148	105
ENSMUSG00000079293|Clec7a	6	-0.459301	0.0317848	0.535854	3.13259	3.7622	2.53729	2.77772	2.43497	4.5356	2.59522	3.16739	1.70612	1.53699	2.33011	2.79247	3.19673	2.35472	127	225	107	135	120	210	100	155	80	74	143	135
ENSMUSG00000089665|Fcor	8	-0.362503	0.0317456	0.535854	2.71327	2.35764	1.80219	1.72836	2.09002	2.11661	1.94641	2.37044	1.49285	1.3916	1.53168	1.36521	2.13468	1.68303	110	141	76	84	103	98	75	116	70	67	94	66
ENSMUSG00000051457|Spn	7	-0.25981	0.0310932	0.535854	1.92395	2.02323	1.9919	2.01642	1.6639	1.70625	1.71284	1.75739	1.70612	1.30852	1.40132	1.6548	1.88761	1.59017	78	121	84	98	82	79	66	86	80	63	86	80
ENSMUSG00000056481|Cd248	19	-0.588996	0.0321656	0.535854	2.78727	3.16024	1.77848	2.26332	1.44069	1.68465	1.21975	2.61565	1.51418	0.851574	1.22209	1.53069	2.18578	1.49232	113	189	75	110	71	78	47	128	71	41	75	74
ENSMUSG00000049892|Rasd1	11	-0.741648	0.0301004	0.535854	3.35459	2.62518	2.15789	2.01642	1.1769	1.74945	0.752613	3.14696	1.51418	1.01773	0.977668	0.930825	2.18007	1.39	136	157	91	98	58	81	29	154	71	49	60	45
ENSMUSG00000037716|Ccdc33	9	0.419691	0.0304616	0.535854	0.912645	1.03669	0.758817	0.781876	1.62331	1.20949	1.1419	1.55305	1.25826	1.47468	1.58056	1.22042	1.05381	1.37148	37	62	32	38	80	56	44	76	59	71	97	59
ENSMUSG00000108351|Gm45077	7	0.523864	0.0310526	0.535854	0.419323	0.652114	0.569113	0.699573	0.730491	0.734335	0.519044	1.06261	1.21561	1.05927	1.07543	0.66192	0.634158	0.932316	17	39	24	34	36	34	20	52	57	51	66	32
ENSMUSG00000085112|A530072M11Rik	4	-0.288201	0.0314605	0.535854	0.986643	1.17046	1.16194	0.925905	1.07544	1.1231	0.960231	0.837827	1.045	0.768493	0.814724	0.889455	1.07392	0.885955	40	70	49	45	53	52	37	41	49	37	50	43
ENSMUSG00000087653|1700087M22Rik	14	0.344043	0.0313881	0.535854	0.641318	0.56851	0.497974	0.411513	0.56816	0.475158	0.726661	0.633479	0.575815	0.643873	0.684368	0.74466	0.527105	0.668143	26	34	21	20	28	22	28	31	27	31	42	36
ENSMUSG00000037833|Sh2d4b	14	-0.391202	0.0302115	0.535854	0.764648	0.886206	0.853669	0.596695	0.669617	0.583149	0.493091	0.51087	0.469183	0.623103	0.505129	0.70329	0.725664	0.550778	31	53	36	29	33	27	19	25	22	30	31	34
ENSMUSG00000107458|Gm44040	6	-0.484886	0.0307106	0.535854	1.01131	0.836044	0.877382	0.678997	0.730491	0.496756	0.337378	0.592609	0.597142	0.602333	0.668073	0.434385	0.77183	0.538653	41	50	37	33	36	23	13	29	28	29	41	21
ENSMUSG00000024682|Gif	19	0.527971	0.0310025	0.535854	0.172662	0.418022	0.450548	0.432089	0.324663	0.323971	0.5969	0.490435	0.42653	0.581562	0.391067	0.57918	0.353659	0.510946	7	25	19	21	16	15	23	24	20	28	24	28
ENSMUSG00000034438|Gbp8	5	-0.492088	0.0316591	0.535854	0.912645	0.668835	0.758817	0.555543	0.649325	0.583149	0.726661	0.51087	0.639795	0.332321	0.47254	0.33096	0.688052	0.502191	37	40	32	27	32	27	28	25	30	16	29	16
ENSMUSG00000074252|Gm10654	8	0.600842	0.0307276	0.535854	0.468655	0.367859	0.331983	0.452665	0.202914	0.151187	0.467139	0.449566	0.36255	0.560792	0.488834	0.49644	0.32921	0.470887	19	22	14	22	10	7	18	22	17	27	30	24
ENSMUSG00000105282|Gm42981	5	-0.475932	0.0304852	0.535854	0.369991	0.501626	0.497974	0.370362	0.588451	0.56155	0.259522	0.347392	0.490509	0.373862	0.358478	0.24822	0.481659	0.34633	15	30	21	18	29	26	10	17	23	18	22	12
ENSMUSG00000074385|Gm10684	9	-0.50723	0.0316956	0.535854	0.56732	0.434743	0.474261	0.288059	0.42612	0.323971	0.337378	0.367827	0.341224	0.228471	0.211828	0.268905	0.419079	0.292605	23	26	20	14	21	15	13	18	16	11	13	13
ENSMUSG00000044867|Gimap1os	6	-0.483642	0.0321774	0.535854	0.345325	0.300976	0.379409	0.308635	0.263788	0.56155	0.23357	0.245218	0.298571	0.207701	0.228123	0.268905	0.359947	0.247014	14	18	16	15	13	26	9	12	14	10	14	13
ENSMUSG00000026175|Vil1	1	-0.594174	0.0316614	0.535854	0.345325	0.300976	0.521687	0.246908	0.365246	0.280775	0.23357	0.163478	0.127959	0.311551	0.211828	0.310275	0.343486	0.226444	14	18	22	12	18	13	9	8	6	15	13	15
ENSMUSG00000103002|Gm38075	1	-0.556462	0.0320688	0.535854	0.271327	0.317696	0.260844	0.329211	0.28408	0.151187	0.155713	0.183913	0.149285	0.12462	0.228123	0.227535	0.269057	0.178198	11	19	11	16	14	7	6	9	7	6	14	11
ENSMUSG00000084936|Gm11583	11	0.156667	0.0323629	0.53587	20.5962	19.948	21.0809	19.7732	21.4277	21.4901	21.6182	20.0465	21.817	23.4079	26.3807	25.4218	20.7194	23.1154	835	1193	889	961	1056	995	833	981	1023	1127	1619	1229
ENSMUSG00000041544|Ptchd2	4	0.254767	0.0323607	0.53587	3.67524	3.86252	3.79409	3.02462	3.57129	4.10364	3.50354	4.82261	4.09469	4.27864	5.36088	4.05426	3.6719	4.35244	149	231	160	147	176	190	135	236	192	206	329	196
ENSMUSG00000071226|Cecr2	6	-0.408928	0.0322848	0.53587	4.39056	4.9661	6.21282	4.6501	3.38867	3.08853	3.06236	4.7	3.04969	3.614	2.656	2.8959	4.44946	3.32966	178	297	262	226	167	143	118	230	143	174	163	140
ENSMUSG00000028996|Rbp7	4	0.454188	0.0323351	0.53587	0.665984	0.668835	1.18565	0.7613	0.7102	0.928718	1.50523	1.38957	1.045	1.18389	0.928785	0.765345	0.820115	1.1363	27	40	50	37	35	43	58	68	49	57	57	37
ENSMUSG00000037174|Elf2	3	-0.109737	0.0324628	0.536168	36.3331	40.4812	37.4429	35.8017	38.6146	39.7621	35.84	36.4353	37.1934	35.0184	33.7133	33.6959	38.0726	35.316	1473	2421	1579	1740	1903	1841	1381	1783	1744	1686	2069	1629
ENSMUSG00000029007|Agtrap	4	-0.160514	0.0324441	0.536168	12.4317	13.778	13.8958	14.4647	15.0562	13.4772	12.7685	14.0183	13.393	11.0912	11.6017	11.8732	13.8506	12.4576	504	824	586	703	742	624	492	686	628	534	712	574
ENSMUSG00000085093|Gm12737	4	-0.517401	0.0324481	0.536168	0.295993	0.217371	0.284556	0.288059	0.28408	0.280775	0.155713	0.143044	0.149285	0.311551	0.162945	0.24822	0.275139	0.195126	12	13	12	14	14	13	6	7	7	15	10	12
ENSMUSG00000079469|Pigb	9	-0.157153	0.0325213	0.536531	42.2037	37.1538	39.7905	37.7564	38.6754	40.3884	38.513	37.6205	35.9565	38.5285	29.77	32.2686	39.328	35.4428	1711	2222	1678	1835	1906	1870	1484	1841	1686	1855	1827	1560
ENSMUSG00000030865|Chp2	7	-0.241593	0.0325394	0.536531	5.00721	5.96935	5.50143	6.48134	5.25548	5.31313	5.03472	5.76262	5.18234	4.8602	3.95956	4.01289	5.58799	4.80205	203	357	232	315	259	246	194	282	243	234	243	194
ENSMUSG00000054966|Lmntd1	6	-0.76864	0.0326123	0.537283	0.764648	0.836044	0.616539	0.658421	0.629034	0.367168	0.337378	0.980871	0.255918	0.166161	0.423656	0.37233	0.645309	0.422719	31	50	26	32	31	17	13	48	12	8	26	18
ENSMUSG00000052949|Rnf157	11	0.169897	0.0327776	0.537751	123.602	117.514	116.668	101.829	116.209	111.446	113.437	119.585	123.822	156.419	137.118	125.454	114.545	129.306	5011	7028	4920	4949	5727	5160	4371	5852	5806	7531	8415	6065
ENSMUSG00000032606|Nicn1	9	0.115274	0.0327202	0.537751	83.1	91.8812	82.3554	84.278	89.2011	91.2087	100.435	93.8775	101.322	91.6792	90.2062	88.4283	87.0041	94.3247	3369	5495	3473	4096	4396	4223	3870	4594	4751	4414	5536	4275
ENSMUSG00000025817|Nudt5	2	0.139289	0.0327549	0.537751	21.8541	22.5565	23.1913	22.6744	24.0656	26.1337	24.2912	24.7057	24.7174	24.9033	26.7229	29.29	23.4126	25.7718	886	1349	978	1102	1186	1210	936	1209	1159	1199	1640	1416
ENSMUSG00000026628|Atf3	1	0.910071	0.0327777	0.537751	1.70196	3.46122	2.56101	3.66247	2.3741	1.68465	8.66803	5.88522	4.07336	2.36779	9.58115	2.23398	2.57423	5.46825	69	207	108	178	117	78	334	288	191	114	588	108
ENSMUSG00000045314|Sowahb	5	-0.73568	0.0327586	0.537751	0.665984	0.317696	0.5454	0.308635	0.56816	0.280775	0.441187	0.245218	0.255918	0.270011	0.114061	0.310275	0.447775	0.272778	27	19	23	15	28	13	17	12	12	13	7	15
ENSMUSG00000031167|Rbm3	X	0.220807	0.0329854	0.538003	41.439	52.1691	45.2919	47.4064	40.4408	46.2631	62.2593	58.0348	52.6338	54.3346	39.9378	53.6982	45.5017	53.4831	1680	3120	1910	2304	1993	2142	2399	2840	2468	2616	2451	2596
ENSMUSG00000029119|Man2b2	5	-0.115714	0.0330396	0.538003	29.9693	30.0307	31.7518	31.7688	31.8981	30.8205	28.2879	28.3226	30.7315	30.3243	25.729	28.8762	31.0399	28.7119	1215	1796	1339	1544	1572	1427	1090	1386	1441	1460	1579	1396
ENSMUSG00000053279|Aldh1a1	19	-0.346956	0.0329477	0.538003	12.407	14.9485	14.9866	15.6787	12.4792	23.1532	13.7027	12.1178	10.6632	9.03499	14.7465	12.5144	15.6089	12.13	503	894	632	762	615	1072	528	593	500	435	905	605
ENSMUSG00000030214|Plbd1	6	-0.569066	0.0329948	0.538003	11.2971	11.4538	11.074	8.60063	6.3918	6.13386	4.67139	12.69	6.54723	5.4833	4.49728	4.73686	9.15852	6.43768	458	685	467	418	315	284	180	621	307	264	276	229
ENSMUSG00000108146|Gm43889	6	0.360115	0.032825	0.538003	3.28059	3.42778	5.33543	5.3291	4.64673	3.69327	5.47591	5.0474	3.77479	5.79486	5.8986	6.63988	4.28548	5.43857	133	205	225	259	229	171	211	247	177	279	362	321
ENSMUSG00000024525|Impa2	18	0.329037	0.032863	0.538003	2.9106	3.32745	2.63215	2.46908	2.11031	2.69976	2.77688	3.12652	3.09234	2.82473	4.26915	4.15768	2.69156	3.37455	118	199	111	120	104	125	107	153	145	136	262	201
ENSMUSG00000003131|Pafah1b2	9	0.121653	0.032975	0.538003	244.243	258.254	242.11	251.558	278.865	283.842	286.694	262.689	284.069	269.533	296.836	294.72	259.812	282.424	9902	15445	10210	12226	13743	13142	11047	12855	13320	12977	18217	14248
ENSMUSG00000001741|Il16	7	-0.229059	0.032938	0.538003	8.5098	9.78171	10.3389	8.60063	6.91937	8.63924	8.07113	8.3987	6.80315	7.20722	7.90282	6.49509	8.79827	7.47969	345	585	436	418	341	400	311	411	319	347	485	314
ENSMUSG00000006362|Cbfa2t3	8	-0.35775	0.0330212	0.538003	4.76055	4.26382	3.50953	3.37441	2.96255	2.46218	2.56927	3.41261	3.02836	2.53395	2.50935	2.35809	3.55551	2.73527	193	255	148	164	146	114	99	167	142	122	154	114
ENSMUSG00000026452|Syt2	1	0.131303	0.033264	0.538624	214.028	199.196	201.205	211.004	218.437	218.702	225.68	200.363	229.921	260.623	234.347	235.044	210.429	230.996	8677	11913	8485	10255	10765	10126	8696	9805	10781	12548	14382	11363
ENSMUSG00000028134|Ptbp2	3	0.137317	0.0335133	0.538624	118.447	123.015	117.996	116.973	129.885	136.414	142.062	128.944	129.452	122.564	147.856	146.822	123.788	136.283	4802	7357	4976	5685	6401	6316	5474	6310	6070	5901	9074	7098
ENSMUSG00000026159|Agfg1	1	0.10929	0.0334945	0.538624	100.095	102.081	100.686	104.319	107.768	112.288	108.506	106.22	112.007	112.491	123.61	113.871	104.539	112.784	4058	6105	4246	5070	5311	5199	4181	5198	5252	5416	7586	5505
ENSMUSG00000025647|Shisa5	9	0.159389	0.0331693	0.538624	72.5429	86.1794	72.8939	78.6608	83.9456	81.9432	86.4208	105.505	85.8178	80.1102	91.9823	83.1537	79.361	88.8316	2941	5154	3074	3823	4137	3794	3330	5163	4024	3857	5645	4020
ENSMUSG00000028525|Pde4b	4	0.126999	0.033234	0.538624	75.5768	76.8658	72.0165	78.4345	75.2	76.9972	80.4258	73.0953	78.4175	87.7536	87.7294	90.7451	75.8485	83.0278	3064	4597	3037	3812	3706	3565	3099	3577	3677	4225	5384	4387
ENSMUSG00000025287|Acot9	X	0.191495	0.033394	0.538624	45.9529	51.0154	45.4816	42.283	49.6328	53.4985	52.7089	52.354	52.0153	46.2135	64.9987	61.4551	47.9774	54.9576	1863	3051	1918	2055	2446	2477	2031	2562	2439	2225	3989	2971
ENSMUSG00000026489|Coq8a	1	-0.900272	0.0334684	0.538624	54.6354	47.2197	54.8246	26.5838	17.613	19.4167	16.0385	43.7101	20.0256	23.7194	10.2492	9.06003	36.7155	20.4671	2215	2824	2312	1292	868	899	618	2139	939	1142	629	438
ENSMUSG00000031557|Plekha2	8	-0.192477	0.0335166	0.538624	8.5098	11.1194	9.91205	11.008	10.2472	10.9934	8.79779	10.4217	9.44764	7.93417	9.36932	8.274	10.2983	9.04078	345	665	418	535	505	509	339	510	443	382	575	400
ENSMUSG00000030074|Gxylt2	6	0.405446	0.0334594	0.538624	1.87462	3.4445	2.11046	3.25096	2.5973	2.87255	2.9326	3.90305	2.75112	3.11551	4.95352	3.7233	2.69173	3.56318	76	206	89	158	128	133	113	191	129	150	304	180
ENSMUSG00000056824|Zfp663	2	-0.54285	0.033155	0.538624	2.24461	1.32095	1.84962	1.41972	1.68419	1.83584	1.01214	0.980871	1.66347	0.851574	0.782135	2.19261	1.72582	1.24713	91	79	78	69	83	85	39	48	78	41	48	106
ENSMUSG00000067547|Gm7666	15	0.538237	0.0333194	0.538624	0.320659	0.18393	0.189704	0.390938	0.263788	0.215981	0.441187	0.326957	0.405203	0.270011	0.488834	0.310275	0.260833	0.373745	13	11	8	19	13	10	17	16	19	13	30	15
ENSMUSG00000086847|Tbx3os2	5	-0.437616	0.0334698	0.538624	0.493322	0.434743	0.331983	0.349786	0.324663	0.302373	0.23357	0.326957	0.213265	0.270011	0.325889	0.24822	0.372812	0.269652	20	26	14	17	16	14	9	16	10	13	20	12
ENSMUSG00000021518|Ptdss1	13	0.113472	0.033204	0.538624	110.751	118.869	110.171	112.137	122.723	127.753	129.19	119.339	125.634	122.585	133.941	128.619	117.067	126.551	4490	7109	4646	5450	6048	5915	4978	5840	5891	5902	8220	6218
ENSMUSG00000015305|Sash1	10	-0.170073	0.0333956	0.538624	79.2274	69.1742	77.6839	72.879	66.7791	61.1226	66.5933	70.0301	67.8609	58.4263	56.6396	59.6555	71.1444	63.2009	3212	4137	3276	3542	3291	2830	2566	3427	3182	2813	3476	2884
ENSMUSG00000022040|Ephx2	14	-0.415309	0.0334072	0.538624	32.0412	29.0442	28.4794	19.2383	15.0562	20.4534	15.6492	24.44	16.9119	14.4352	18.4779	15.6172	24.0521	17.5886	1299	1737	1201	935	742	947	603	1196	793	695	1134	755
ENSMUSG00000021798|Ldb3	14	-0.352778	0.0334723	0.538624	4.16857	4.02973	2.89299	2.63369	2.49584	3.06693	2.41355	2.20696	2.8151	3.0532	1.98793	2.60631	3.21462	2.51384	169	241	122	128	123	142	93	108	132	147	122	126
ENSMUSG00000017843|Ppp2r5c	12	0.0973383	0.033835	0.538661	167.137	164.584	159.541	157.424	168.236	176.716	180.887	172.654	187.055	175.071	169.446	177.746	165.606	177.143	6776	9843	6728	7651	8291	8182	6970	8449	8771	8429	10399	8593
ENSMUSG00000007944|Ttc9b	7	0.156676	0.0340401	0.538661	14.1583	17.3563	16.0774	14.0532	17.1462	16.9545	18.8932	17.0426	16.9972	17.1561	19.3415	17.2927	15.9577	17.7872	574	1038	678	683	845	785	728	834	797	826	1187	836
ENSMUSG00000052852|Reep1	6	0.141752	0.0336882	0.538661	516.286	558.477	513.174	511.182	587.173	609.995	619.816	542.319	614.672	572.652	668.399	617.737	549.381	605.933	20931	33400	21641	24844	28937	28243	23883	26539	28822	27571	41020	29864
ENSMUSG00000022682|Rrn3	16	0.149083	0.0335874	0.538661	83.3467	91.53	83.3513	85.389	96.0393	103.044	100.746	94.3884	96.3531	92.6346	111.422	105.659	90.4501	100.2	3379	5474	3515	4150	4733	4771	3882	4619	4518	4460	6838	5108
ENSMUSG00000053581|Zfand2a	5	0.118111	0.0338217	0.538661	64.0085	65.8802	62.9107	63.3525	72.3186	74.1894	74.8461	70.4592	74.4295	70.1614	75.2479	71.1977	67.11	72.7236	2595	3940	2653	3079	3564	3435	2884	3448	3490	3378	4618	3442
ENSMUSG00000056116|H2-T22	17	0.227822	0.0340121	0.538661	36.1605	35.9666	30.8981	35.4725	40.6843	36.0904	42.0944	56.0322	38.537	35.1845	44.4187	38.0811	35.8787	42.3913	1466	2151	1303	1724	2005	1671	1622	2742	1807	1694	2726	1841
ENSMUSG00000072946|Ptgr2	12	-0.152596	0.0340371	0.538661	42.7463	42.7051	40.0276	35.0404	40.4205	38.639	36.8002	41.5031	36.5323	33.8968	32.3934	34.7922	39.9298	35.9863	1733	2554	1688	1703	1992	1789	1418	2031	1713	1632	1988	1682
ENSMUSG00000031902|Nfatc3	8	-0.121052	0.0337129	0.538661	26.7874	28.9773	28.0999	27.736	28.3877	26.2633	24.9919	26.79	27.4472	26.6896	23.2196	24.1808	27.7086	25.5532	1086	1733	1185	1348	1399	1216	963	1311	1287	1285	1425	1169
ENSMUSG00000023022|Lima1	15	-0.168087	0.0339768	0.538661	21.5828	23.0246	22.5511	22.0571	22.422	20.7774	19.0749	23.0096	22.7554	17.4469	18.3802	18.0166	22.0692	19.7806	875	1377	951	1072	1105	962	735	1126	1067	840	1128	871
ENSMUSG00000029270|Fam69a	5	0.138583	0.0337692	0.538661	16.8716	16.3196	15.7218	16.2136	18.2826	17.8184	20.2427	16.3887	18.1275	18.5892	18.9831	19.3198	16.8713	18.6085	684	976	663	788	901	825	780	802	850	895	1165	934
ENSMUSG00000079057|Cyp4v3	8	-0.149333	0.0340005	0.538661	16.0083	16.0855	16.694	16.0079	17.1665	17.3433	15.3637	17.3083	15.675	14.3314	13.1496	14.2313	16.5509	15.0099	649	962	704	778	846	803	592	847	735	690	807	688
ENSMUSG00000039382|Wdr45	X	-0.206931	0.0337575	0.538661	12.6044	11.8049	12.4019	12.2837	13.1488	13.5204	12.6387	12.0565	12.0921	11.5482	8.71754	9.57715	12.6274	11.105	511	706	523	597	648	626	487	590	567	556	535	463
ENSMUSG00000110605|RP24-122D14.3	8	0.301091	0.0340383	0.538661	2.71327	2.65862	2.58472	2.61311	2.53643	2.80775	3.14021	2.79957	2.75112	2.72088	3.92697	4.50933	2.65232	3.30801	110	159	109	127	125	130	121	137	129	131	241	218
ENSMUSG00000038637|Lrrc56	7	-0.26981	0.0339949	0.538661	3.15726	3.42778	3.10641	3.49786	2.71905	3.67168	3.01045	2.69739	3.09234	3.09474	2.0694	2.56494	3.26334	2.75488	128	205	131	170	134	170	116	132	145	149	127	124
ENSMUSG00000038179|Slamf7	1	-0.345682	0.0337538	0.538661	2.6886	3.67859	2.86928	2.59253	2.33351	3.08853	1.86856	3.37174	2.06867	2.36779	1.98793	2.10987	2.87517	2.29576	109	220	121	126	115	143	72	165	97	114	122	102
ENSMUSG00000040345|Arhgap9	10	-0.325089	0.0335896	0.538661	1.4553	1.72225	1.68363	1.83123	1.6436	1.79264	1.47927	2.02305	1.27959	1.20467	1.1732	1.13767	1.68811	1.38291	59	103	71	89	81	83	57	99	60	58	72	55
ENSMUSG00000079462|Gm15737	6	0.453592	0.0337425	0.538661	0.616652	0.518347	0.758817	0.967057	0.56816	0.475158	0.882374	0.694783	0.78908	0.706183	1.14061	1.01357	0.650698	0.8711	25	31	32	47	28	22	34	34	37	34	70	49
ENSMUSG00000097697|4833412C05Rik	7	-0.565959	0.0338285	0.538661	0.443989	0.434743	0.450548	0.308635	0.28408	0.172785	0.207617	0.204348	0.191938	0.249241	0.244417	0.227535	0.34913	0.220849	18	26	19	15	14	8	8	10	9	12	15	11
ENSMUSG00000058831|Opn1sw	6	-0.543897	0.0338606	0.538661	0.197329	0.217371	0.284556	0.370362	0.223206	0.215981	0.129761	0.143044	0.127959	0.186931	0.162945	0.268905	0.251468	0.169924	8	13	12	18	11	10	5	7	6	9	10	13
ENSMUSG00000029376|Mthfd2l	5	0.154546	0.0342174	0.539544	11.5191	12.1059	12.2596	12.4277	13.3112	13.4556	13.3135	13.7731	12.4547	13.2098	15.6264	15.1207	12.5132	13.9164	467	724	517	604	656	623	513	674	584	636	959	731
ENSMUSG00000040613|Apobec1	6	-0.268841	0.034124	0.539544	7.22716	7.85881	5.61999	6.81055	6.31063	6.67381	6.74757	6.86609	5.09703	4.27864	5.8986	5.2333	6.75016	5.68687	293	470	237	331	311	309	260	336	239	206	362	253
ENSMUSG00000063594|Gng8	7	0.353744	0.0342132	0.539544	1.03598	1.50488	1.20937	1.87239	1.23778	1.23109	1.60903	1.47131	1.66347	1.45391	2.15087	1.94439	1.34858	1.7155	42	90	51	91	61	57	62	72	78	70	132	94
ENSMUSG00000065987|Cd209b	8	-0.755818	0.0341689	0.539544	0.56732	0.902927	0.758817	0.308635	0.689908	0.323971	0.285474	0.408696	0.618468	0.186931	0.277006	0.310275	0.59193	0.347808	23	54	32	15	34	15	11	20	29	9	17	15
ENSMUSG00000104619|Gm42678	3	-1.04671	0.0342332	0.539544	0.295993	0.217371	0.355696	0.288059	0.202914	0.259177	0.155713	0.204348	0.191938	0.186931	0.0162945	0.186165	0.269868	0.156898	12	13	15	14	10	12	6	10	9	9	1	9
ENSMUSG00000104828|Gm42898	3	-0.427005	0.034312	0.540353	0.69065	1.03669	0.877382	0.987632	0.811657	0.56155	0.467139	0.592609	0.597142	0.768493	0.521423	0.74466	0.827594	0.615244	28	62	37	48	40	26	18	29	28	37	32	36
ENSMUSG00000028578|Caap1	4	0.200007	0.0343851	0.54107	12.3084	12.6243	12.1648	11.0903	14.204	13.8228	14.1439	13.8548	13.6703	12.4205	17.3699	16.0515	12.7024	14.5852	499	755	513	539	700	640	545	678	641	598	1066	776
ENSMUSG00000050332|Amer1	X	0.23678	0.0344417	0.541527	24.3701	21.0181	22.7171	23.0448	23.0511	21.8141	22.8379	21.8448	24.8667	25.4226	33.9414	32.5168	22.6692	26.905	988	1257	958	1120	1136	1010	880	1069	1166	1224	2083	1572
ENSMUSG00000045725|Prr15	6	0.497864	0.0345166	0.541715	33.8419	41.8523	36.9686	31.5425	39.69	44.1465	40.3816	41.4826	44.7216	40.6263	109.238	67.7434	38.007	57.3656	1372	2503	1559	1533	1956	2044	1556	2030	2097	1956	6704	3275
ENSMUSG00000019785|Clvs2	10	0.231447	0.0345407	0.541715	24.6661	25.3656	25.0647	23.2094	28.1036	30.2805	31.1945	26.4018	27.3619	26.1911	36.8744	36.9641	26.115	30.8313	1000	1517	1057	1128	1385	1402	1202	1292	1283	1261	2263	1787
ENSMUSG00000003346|Abhd17a	10	0.128121	0.034564	0.541715	24.4441	28.6763	25.3018	25.0817	28.4892	28.6607	29.7412	28.8948	29.132	27.4996	31.1713	29.0831	26.7756	29.2537	991	1715	1067	1219	1404	1327	1146	1414	1366	1324	1913	1406
ENSMUSG00000020747|Tmem94	11	-0.23953	0.0345356	0.541715	24.3454	21.7371	23.9976	20.5345	17.3695	16.7601	15.4156	18.9431	17.4451	20.8532	15.9523	16.2584	20.7907	17.4779	987	1300	1012	998	856	776	594	927	818	1004	979	786
ENSMUSG00000031066|Usp11	X	-0.171524	0.0347688	0.544056	47.7042	47.7381	46.0744	50.8013	54.5027	51.7706	46.1689	46.4074	45.4468	50.3467	35.6523	42.6111	49.7652	44.4389	1934	2855	1943	2469	2686	2397	1779	2271	2131	2424	2188	2060
ENSMUSG00000097564|C430014B12Rik	1	0.230636	0.034761	0.544056	6.9065	7.47423	5.38286	6.04925	8.21803	6.47943	8.14898	7.9287	8.57325	6.60489	8.52201	7.7155	6.75172	7.91556	280	447	227	294	405	300	314	388	402	318	523	373
ENSMUSG00000026970|Rbms1	2	0.0986472	0.0348764	0.544438	87.7619	84.1227	89.9673	93.8045	87.314	85.2045	93.7393	90.6488	97.526	99.9457	90.6136	93.0825	88.0291	94.2593	3558	5031	3794	4559	4303	3945	3612	4436	4573	4812	5561	4500
ENSMUSG00000062210|Tnfaip8	18	-0.319199	0.0348753	0.544438	5.13054	6.60474	4.67147	4.25916	5.60043	5.03236	3.99664	5.37435	4.62785	2.90781	4.38321	4.09563	5.21645	4.23091	208	395	197	207	276	233	154	263	217	140	269	198
ENSMUSG00000020437|Myo1g	11	-0.296095	0.0348599	0.544438	2.41728	3.32745	2.5373	2.67484	2.3741	2.93734	1.86856	3.04479	2.30326	2.11855	1.95534	2.13055	2.71138	2.23684	98	199	107	130	117	136	72	149	108	102	120	103
ENSMUSG00000098563|Mir6402	4	0.618008	0.0349228	0.544728	0.542654	0.418022	0.450548	0.576119	0.405828	0.237579	0.622852	0.715218	0.405203	1.05927	0.47254	0.889455	0.438458	0.694091	22	25	19	28	20	11	24	35	19	51	29	43
ENSMUSG00000019977|Hbs1l	10	0.131898	0.0350634	0.545689	58.4093	60.3456	55.8916	60.4513	65.034	67.4724	67.0085	62.6735	65.6856	63.2449	74.5146	69.5636	61.2674	67.1151	2368	3609	2357	2938	3205	3124	2582	3067	3080	3045	4573	3363
ENSMUSG00000019843|Fyn	10	0.0889881	0.0355117	0.545689	39.6877	40.5481	37.2769	41.2131	40.4205	39.3517	43.0028	42.3409	42.7596	42.0179	42.0234	41.5768	39.7497	42.2869	1609	2425	1572	2003	1992	1822	1657	2072	2005	2023	2579	2010
ENSMUSG00000021203|Otub2	12	0.137854	0.0358365	0.545689	11.9137	12.5908	11.3823	10.8228	13.2097	12.0949	14.3256	12.4448	13.1798	12.6282	13.7037	13.0936	12.0024	13.2293	483	753	480	526	651	560	552	609	618	608	841	633
ENSMUSG00000019866|Aim1	10	-0.387682	0.0353546	0.545689	4.43989	5.56805	4.31577	4.54722	4.32207	2.82935	3.71116	4.51609	3.26295	3.44783	2.3627	2.99932	4.33706	3.38334	180	333	182	221	213	131	143	221	153	166	145	145
ENSMUSG00000021384|Susd3	13	-0.525981	0.0351533	0.545689	0.665984	0.95309	0.806243	0.864178	0.750783	1.1879	1.08999	0.756088	0.661121	0.373862	0.554012	0.434385	0.871362	0.64491	27	57	34	42	37	55	42	37	31	18	34	21
ENSMUSG00000038301|Snx10	6	0.173704	0.0359144	0.545689	239.187	275.493	243.272	237.69	297.005	309.695	310.985	296.489	293.474	262.43	328.008	310.006	267.057	300.232	9697	16476	10259	11552	14637	14339	11983	14509	13761	12635	20130	14987
ENSMUSG00000031740|Mmp2	8	-0.12141	0.0359045	0.545689	109.665	120.608	123.829	128.289	113.672	131.597	109.207	112.841	112.732	120.093	103.894	109.548	121.277	111.386	4446	7213	5222	6235	5602	6093	4208	5522	5286	5782	6376	5296
ENSMUSG00000038916|Soga3	10	0.156812	0.0353828	0.545689	87.9346	84.7079	85.0113	89.5042	92.2854	94.4053	93.9469	86.6436	92.6849	99.8003	119.471	105.059	88.9748	99.601	3565	5066	3585	4350	4548	4371	3620	4240	4346	4805	7332	5079
ENSMUSG00000027566|Psma7	2	0.188935	0.0351814	0.545689	77.3775	86.798	77.7314	77.344	95.7958	100.95	98.3588	96.2479	89.3793	86.4243	112.367	104.294	85.9994	97.8451	3137	5191	3278	3759	4721	4674	3790	4710	4191	4161	6896	5042
ENSMUSG00000039615|Stub1	17	0.10966	0.0357529	0.545689	71.8276	73.1204	65.8037	67.2001	73.8405	72.548	74.4568	75.6088	76.6474	72.093	83.8188	75.2313	70.7234	76.3093	2912	4373	2775	3266	3639	3359	2869	3700	3594	3471	5144	3637
ENSMUSG00000024063|Lbh	17	-0.152385	0.0350719	0.545689	80.8307	80.6782	68.6967	70.5334	69.214	65.2478	69.5519	61.7744	64.8538	57.6785	68.4042	68.9638	72.5335	65.2044	3277	4825	2897	3428	3411	3021	2680	3023	3041	2777	4198	3334
ENSMUSG00000028150|Rorc	3	-0.204808	0.0358356	0.545689	41.5377	37.9397	37.2295	35.9457	40.2988	41.9867	38.1497	36.8848	37.8119	37.2408	26.9185	29.0004	39.1563	34.3343	1684	2269	1570	1747	1986	1944	1470	1805	1773	1793	1652	1402
ENSMUSG00000026270|Capn10	1	0.113338	0.0353831	0.545689	24.1481	25.3321	23.3336	24.9789	26.1556	27.2784	28.0543	26.5039	25.3999	28.0396	27.7658	27.8834	25.2045	27.2745	979	1515	984	1214	1289	1263	1081	1297	1191	1350	1704	1348
ENSMUSG00000042331|Specc1	11	-0.126067	0.0355294	0.545689	17.0196	17.2559	15.1526	15.9461	15.5432	14.9675	13.8066	15.2035	14.6939	13.9783	14.5021	15.6379	15.9808	14.637	690	1032	639	775	766	693	532	744	689	673	890	756
ENSMUSG00000036913|Trim67	8	0.193913	0.0358896	0.545689	12.3577	11.0859	12.2359	12.6746	10.4704	9.91352	11.1335	12.7513	11.8149	13.7706	15.1213	13.4452	11.4563	13.0061	501	663	516	616	516	459	429	624	554	663	928	650
ENSMUSG00000027715|Ccna2	3	0.187841	0.0352597	0.545689	9.84176	11.4705	9.50893	10.1027	12.4995	12.8509	12.8982	11.9952	12.6039	11.2989	13.0682	13.528	11.0457	12.5654	399	686	401	491	616	595	497	587	591	544	802	654
ENSMUSG00000072809|9330160F10Rik	11	0.212535	0.0354809	0.545689	6.01852	8.14306	7.58817	7.42782	8.5224	8.20728	8.97945	8.11262	8.33866	8.41189	10.7218	8.60496	7.65121	8.86156	244	487	320	361	420	380	346	397	391	405	658	416
ENSMUSG00000043943|Naalad2	9	-0.308893	0.0351162	0.545689	7.84381	9.76499	9.2718	9.69114	9.00939	8.81202	6.95519	10.0948	8.85049	6.99952	5.0187	7.46728	9.06553	7.56433	318	584	391	471	444	408	268	494	415	337	308	361
ENSMUSG00000052248|Zeb2os	2	-0.207385	0.0356532	0.545689	7.62182	7.7752	7.94387	8.31257	7.22375	7.42974	7.50018	6.84566	7.18703	7.53954	5.16535	6.53646	7.71783	6.7957	309	465	335	404	356	344	289	335	337	363	317	316
ENSMUSG00000022325|Pop1	15	0.14782	0.0352914	0.545689	5.82119	6.23688	5.95197	6.44019	6.02655	6.11226	6.72161	6.53914	6.1207	7.12414	6.68073	7.48797	6.09818	6.77905	236	373	251	313	297	283	259	320	287	343	410	362
ENSMUSG00000022177|Haus4	14	-0.191557	0.0351863	0.545689	6.78317	7.20669	6.59223	6.37846	6.63529	7.06258	6.25448	5.92609	6.80315	6.70874	4.98611	5.39878	6.7764	6.01289	275	431	278	310	327	327	241	290	319	323	306	261
ENSMUSG00000058298|Mcm9	10	-0.166215	0.0358882	0.545689	6.09252	5.55133	6.23653	5.98752	6.33092	5.33473	5.42401	5.31305	5.22499	5.87793	4.75799	5.10919	5.92226	5.28453	247	332	263	291	312	247	209	260	245	283	292	247
ENSMUSG00000041920|Slc16a6	11	0.468739	0.0357284	0.545689	3.69991	3.3609	3.84151	3.43614	3.61187	3.49889	3.76307	4.06653	4.32928	3.55168	9.15749	5.72974	3.57487	5.09963	150	201	162	167	178	162	145	199	203	171	562	277
ENSMUSG00000028420|Tmem38b	4	-0.199941	0.035782	0.545689	3.10792	3.5281	3.29611	3.08635	3.064	3.13172	2.64712	3.02435	2.83642	2.47164	3.17742	2.56494	3.20237	2.78698	126	211	139	150	151	145	102	148	133	119	195	124
ENSMUSG00000037254|Itih2	2	-0.701205	0.0353826	0.545689	1.75129	2.44125	1.2805	1.56375	2.06973	2.37579	0.778565	2.53392	1.51418	0.519252	1.58056	0.86877	1.91372	1.29921	71	146	54	76	102	110	30	124	71	25	97	42
ENSMUSG00000045871|Slitrk6	14	-0.712106	0.0358765	0.545689	2.34328	3.42778	1.65991	1.93411	1.05515	1.18789	1.50523	1.32826	0.725101	1.70315	0.684368	1.19973	1.93469	1.19097	95	205	70	94	52	55	58	65	34	82	42	58
ENSMUSG00000029695|Aass	6	-0.42112	0.0358876	0.545689	1.06064	0.836044	1.47021	1.21396	0.994279	1.42547	0.778565	1.08305	1.045	0.872344	0.602896	0.806715	1.16677	0.86476	43	50	62	59	49	66	30	53	49	42	37	39
ENSMUSG00000051209|Gpr119	X	0.535331	0.0353569	0.545689	0.394657	0.785881	0.521687	0.576119	0.730491	0.431962	0.570948	0.735653	0.661121	0.726953	1.09173	1.28247	0.573466	0.844812	16	47	22	28	36	20	22	36	31	35	67	62
ENSMUSG00000031344|Gabrq	X	-0.597747	0.0357097	0.545689	0.912645	0.902927	1.06709	0.884754	1.48127	1.1663	0.415235	1.12391	1.32224	0.685413	0.47254	0.53781	1.06916	0.759526	37	54	45	43	73	54	16	55	62	33	29	26
ENSMUSG00000048521|Cxcr6	9	-0.613264	0.0359183	0.545689	0.81398	0.58523	0.663965	1.00821	0.629034	0.518354	0.493091	0.776523	0.533162	0.477712	0.211828	0.4137	0.703129	0.484336	33	35	28	49	31	24	19	38	25	23	13	20
ENSMUSG00000102153|Gm37474	9	-0.512162	0.0359291	0.545689	0.937311	0.484905	0.735104	0.7613	0.466703	0.410364	0.363331	0.449566	0.533162	0.332321	0.456245	0.37233	0.632614	0.417826	38	29	31	37	23	19	14	22	25	16	28	18
ENSMUSG00000064437|Snord49b	11	0.645672	0.0351508	0.545689	0.147996	0.234092	0.331983	0.14403	0.446411	0.172785	0.519044	0.326957	0.405203	0.436172	0.277006	0.28959	0.246216	0.375662	6	14	14	7	22	8	20	16	19	21	17	14
ENSMUSG00000108143|Gm44414	6	-0.521437	0.0359127	0.545689	0.394657	0.300976	0.308269	0.246908	0.223206	0.302373	0.181665	0.265652	0.255918	0.12462	0.162945	0.24822	0.296065	0.206503	16	18	13	12	11	14	7	13	12	6	10	12
ENSMUSG00000104222|Gm7292	6	-0.493735	0.0354774	0.545689	0.172662	0.317696	0.355696	0.288059	0.243497	0.259177	0.129761	0.224783	0.213265	0.166161	0.211828	0.186165	0.272798	0.18866	7	19	15	14	12	12	5	11	10	8	13	9
ENSMUSG00000034681|Rnps1	17	0.100272	0.0359635	0.54579	32.8059	35.0302	32.2972	34.9786	33.1968	33.801	33.6081	35.4748	36.511	36.3269	38.2594	36.4676	33.6849	36.108	1330	2095	1362	1700	1636	1565	1295	1736	1712	1749	2348	1763
ENSMUSG00000097578|Gm26798	15	0.220234	0.0360172	0.546182	2.04728	1.90618	1.6362	2.24275	2.09002	2.00862	2.62117	2.26826	2.34591	2.26394	2.13458	2.3374	1.98851	2.32854	83	114	69	109	103	93	101	111	110	109	131	113
ENSMUSG00000055137|Sugct	13	-0.307912	0.0360498	0.546255	1.92395	1.63864	1.80219	1.48145	1.62331	1.42547	1.06404	1.79826	1.4502	1.32929	1.20579	1.15836	1.64917	1.33432	78	98	76	72	80	66	41	88	68	64	74	56
ENSMUSG00000060981|Hist1h4h	13	-0.193826	0.0360818	0.546318	24.3947	23.9443	23.547	19.0119	26.2165	23.11	23.5646	20.0057	23.1606	19.4823	18.9505	17.8925	23.3707	20.5094	989	1432	993	924	1292	1070	908	979	1086	938	1163	865
ENSMUSG00000022762|Ncam2	16	0.1153	0.0361382	0.546329	219.158	207.991	221.314	216.97	221.217	211.661	249.4	221.472	243.25	247.413	206.875	240.856	216.385	234.878	8885	12439	9333	10545	10902	9800	9610	10838	11406	11912	12696	11644
ENSMUSG00000032456|Nmnat3	9	-0.401797	0.0361374	0.546329	1.40597	1.45472	1.42278	1.04936	0.85224	1.01511	0.726661	1.18522	0.874386	0.976194	0.716957	0.930825	1.20003	0.901707	57	87	60	51	42	47	28	58	41	47	44	45
ENSMUSG00000041360|Pum3	19	0.12496	0.0361713	0.546409	32.9045	33.3916	32.226	32.5301	35.023	37.3863	36.0735	34.3918	37.0228	35.0807	40.9643	38.2672	33.9103	36.9667	1334	1997	1359	1581	1726	1731	1390	1683	1736	1689	2514	1850
ENSMUSG00000020708|Psmc5	11	0.124585	0.036435	0.547707	113.439	111.879	97.5555	101.417	109.939	104.189	112.217	113.107	118.106	106.447	129.427	116.829	106.403	116.022	4599	6691	4114	4929	5418	4824	4324	5535	5538	5125	7943	5648
ENSMUSG00000017264|Exosc10	4	0.109617	0.0363334	0.547707	31.0793	29.1278	29.3567	28.8677	28.8747	27.4512	29.1962	30.6931	30.9447	31.0928	34.1532	32.1858	29.1262	31.3777	1260	1742	1238	1403	1423	1271	1125	1502	1451	1497	2096	1556
ENSMUSG00000005089|Slc1a2	2	0.256597	0.0364008	0.547707	8.26314	6.67163	9.65121	7.26321	9.6993	6.50103	10.0694	8.48044	11.1751	8.45343	8.8479	9.784	8.00825	9.46838	335	399	407	353	478	301	388	415	524	407	543	473
ENSMUSG00000008136|Fhl2	1	-0.359219	0.0362875	0.547707	2.34328	2.80911	2.70329	2.88059	3.02342	2.63497	1.8426	3.29	2.38857	2.38856	1.49909	1.88233	2.73244	2.21519	95	168	114	140	149	122	71	161	112	115	92	91
ENSMUSG00000047786|Lix1	17	0.148737	0.0363939	0.547707	136.551	134.101	125.561	123.516	152.105	154.189	158.775	149.787	169.354	145.723	140.295	150.339	137.67	152.379	5536	8020	5295	6003	7496	7139	6118	7330	7941	7016	8610	7268
ENSMUSG00000027011|Ube2e3	2	0.128773	0.0365082	0.547707	31.3506	33.726	29.6176	30.9252	33.9678	34.9457	39.3695	35.107	34.9968	32.2559	36.0271	35.33	32.4222	35.5144	1271	2017	1249	1503	1674	1618	1517	1718	1641	1553	2211	1708
ENSMUSG00000046321|Hs3st2	7	0.303173	0.0364473	0.547707	7.76981	9.06271	8.3707	7.71588	9.15143	9.89193	8.66803	11.0144	10.386	10.1773	15.7242	8.60496	8.66041	10.7625	315	542	353	375	451	458	334	539	487	490	965	416
ENSMUSG00000037139|Myom3	4	-0.466987	0.0365015	0.547707	1.35663	1.40455	1.23308	0.925905	0.771074	1.05831	0.752613	0.817392	0.618468	0.955424	0.586601	1.22042	1.12493	0.825152	55	84	52	45	38	49	29	40	29	46	36	59
ENSMUSG00000086358|Gm13270	2	-0.471284	0.0364878	0.547707	0.56732	0.434743	0.592826	0.925905	0.56816	0.539952	0.519044	0.408696	0.533162	0.332321	0.325889	0.475755	0.604818	0.432478	23	26	25	45	28	25	20	20	25	16	20	23
ENSMUSG00000026193|Fn1	1	-0.33914	0.0366182	0.548366	59.7166	87.8849	52.9038	66.8915	57.4247	63.8224	39.9923	74.5462	53.2949	38.9855	50.3825	53.2225	64.774	51.7373	2421	5256	2231	3251	2830	2955	1541	3648	2499	1877	3092	2573
ENSMUSG00000062590|Armc9	1	0.207763	0.0368622	0.548366	17.1429	16.8379	18.425	18.4769	19.216	19.6111	19.9313	17.7987	18.1702	21.5801	26.4948	23.1879	18.285	21.1938	695	1007	777	898	947	908	768	871	852	1039	1626	1121
ENSMUSG00000071369|Map3k5	10	-0.250111	0.0368872	0.548366	13.739	12.0223	13.5402	11.6458	8.84706	10.1079	8.64208	11.2187	10.4713	8.51574	10.07	9.03934	11.6504	9.65953	557	719	571	566	436	468	333	549	491	410	618	437
ENSMUSG00000027171|Prrg4	2	-0.194596	0.0368161	0.548366	7.42449	7.34046	6.61594	7.57185	6.06713	7.27856	6.92923	6.02827	6.48325	6.37642	5.08388	6.43303	7.04974	6.22235	301	439	279	368	299	337	267	295	304	307	312	311
ENSMUSG00000048534|Amica1	9	-0.488465	0.0367167	0.548366	1.40597	1.67209	1.92076	0.987632	1.52186	1.27429	0.856422	1.67565	1.08765	1.28775	0.700662	0.8274	1.46376	1.07259	57	100	81	48	75	59	33	82	51	62	43	40
ENSMUSG00000031595|Pdgfrl	8	-0.478648	0.0367516	0.548366	1.35663	1.07014	1.01966	0.967057	0.933405	0.79913	0.700709	1.10348	0.981019	0.498482	0.488834	0.806715	1.02434	0.763206	55	64	43	47	46	37	27	54	46	24	30	39
ENSMUSG00000032224|Fam81a	9	-0.57466	0.0368441	0.548366	0.69065	0.886206	0.995948	0.720148	0.872531	0.820728	0.337378	0.735653	0.597142	0.290781	1.01026	0.53781	0.831035	0.584837	28	53	42	35	43	38	13	36	28	14	62	26
ENSMUSG00000056445|Hoxaas2	6	-0.481591	0.0366473	0.548366	0.345325	0.451464	0.331983	0.329211	0.202914	0.367168	0.259522	0.245218	0.191938	0.290781	0.228123	0.20685	0.338011	0.237072	14	27	14	16	10	17	10	12	9	14	14	10
ENSMUSG00000001123|Lgals9	11	0.261835	0.0368144	0.548366	60.9252	67.0674	49.6551	57.0152	63.6542	55.5935	69.5259	103.196	68.0102	65.0104	65.2757	59.0557	58.9851	71.6789	2470	4011	2094	2771	3137	2574	2679	5050	3189	3130	4006	2855
ENSMUSG00000020610|Amz2	11	0.114892	0.0368076	0.548366	37.4678	39.0934	41.237	39.1144	42.4294	40.0861	47.3108	40.8083	45.788	43.1187	40.8177	41.9492	39.9047	43.2988	1519	2338	1739	1901	2091	1856	1823	1997	2147	2076	2505	2028
ENSMUSG00000000184|Ccnd2	6	-0.28217	0.0366676	0.548366	12.407	13.6442	10.41	10.6582	11.0791	9.00641	9.83588	11.4435	11.0471	8.37035	8.09835	7.23975	11.2008	9.33916	503	816	439	518	546	417	379	560	518	403	497	350
ENSMUSG00000015133|Lrrk1	7	-0.215796	0.0368329	0.548366	7.59715	8.34371	7.54075	7.28379	7.30491	7.17057	5.42401	8.46001	6.56856	5.62869	6.7948	6.30892	7.54015	6.53083	308	499	318	354	360	332	209	414	308	271	417	305
ENSMUSG00000024424|Ttc39c	18	0.149915	0.0369468	0.548836	19.9549	23.4427	21.5552	21.9337	26.3788	24.8594	26.056	24.7261	24.4188	24.1556	27.1629	26.4768	23.0208	25.4994	809	1402	909	1066	1300	1151	1004	1210	1145	1163	1667	1280
ENSMUSG00000003809|Gcdh	8	-0.103236	0.0370283	0.549129	23.8028	24.4794	24.3059	23.6826	23.9236	25.6153	22.5524	24.44	22.5208	21.7047	21.5902	23.0845	24.3016	22.6488	965	1464	1025	1151	1179	1186	869	1196	1056	1045	1325	1116
ENSMUSG00000053286|Trmt1l	1	0.124085	0.0370504	0.549129	23.5561	24.0613	24.4956	24.6291	26.2368	26.1769	25.9522	25.9318	28.3216	28.4342	29.3626	24.5738	24.8593	27.096	955	1439	1033	1197	1293	1212	1000	1269	1328	1369	1802	1188
ENSMUSG00000087338|Scpep1os	11	0.283438	0.0370259	0.549129	5.91986	5.93591	5.54885	6.31673	5.25548	5.46432	6.69566	6.33479	6.54723	5.58715	10.1677	6.86742	5.74019	7.03333	240	355	234	307	259	253	258	310	307	269	624	332
ENSMUSG00000017747|Ghdc	11	0.145039	0.037509	0.549343	17.3896	17.8077	17.5239	17.8803	18.3637	20.583	19.4901	18.3505	20.1749	18.8592	22.8774	21.2849	18.258	20.1728	705	1065	739	869	905	953	751	898	946	908	1404	1029
ENSMUSG00000018168|Ikzf3	11	-0.637583	0.0374722	0.549343	0.986643	1.15374	0.995948	0.843603	0.689908	0.777531	0.83047	0.837827	0.831733	0.706183	0.244417	0.434385	0.907895	0.647502	40	69	42	41	34	36	32	41	39	34	15	21
ENSMUSG00000020010|Vnn3	10	-1.23636	0.037709	0.549343	0.81398	0.718997	0.640252	0.349786	0.223206	0.129589	0.337378	0.326957	0.170612	0.290781	0.0488834	0.08274	0.479302	0.209559	33	43	27	17	11	6	13	16	8	14	3	4
ENSMUSG00000022752|Tomm70a	16	0.151482	0.0377921	0.549343	218.862	226.551	203.743	209.049	246.094	253.95	252.489	232.589	242.034	230.714	282.22	267.767	226.375	251.302	8873	13549	8592	10160	12128	11758	9729	11382	11349	11108	17320	12945
ENSMUSG00000035615|Frmpd1	4	0.112324	0.0374399	0.549343	79.3014	77.9527	74.6961	81.3768	73.2317	74.8374	82.2684	81.8823	82.0857	93.7977	77.8387	81.4575	76.8994	83.2217	3215	4662	3150	3955	3609	3465	3170	4007	3849	4516	4777	3938
ENSMUSG00000028790|Khdrbs1	4	0.128758	0.037772	0.549343	72.1236	65.9973	62.1282	61.5007	66.1906	66.4357	70.0709	65.6979	70.7826	68.1051	76.7307	80.0509	65.7293	71.9064	2924	3947	2620	2989	3262	3076	2700	3215	3319	3279	4709	3870
ENSMUSG00000070866|Zfp804a	2	0.174595	0.0372282	0.549343	34.4585	30.0474	33.8622	34.4437	32.6286	30.8421	36.0216	30.55	35.4233	35.5792	43.3107	41.2045	32.7137	37.0149	1397	1797	1428	1674	1608	1428	1388	1495	1661	1713	2658	1992
ENSMUSG00000025981|Coq10b	1	0.184791	0.037514	0.549343	23.4574	29.5458	29.6176	29.0117	30.8024	29.9134	31.0129	31.8783	32.267	29.0573	40.1985	31.6687	28.7247	32.6804	951	1767	1249	1410	1518	1385	1195	1560	1513	1399	2467	1531
ENSMUSG00000052397|Ezr	17	0.115496	0.0374492	0.549343	25.7761	26.5193	26.5112	26.3369	28.9153	28.6175	30.1045	27.6074	30.5395	28.912	31.5624	27.5731	27.1127	29.3832	1045	1586	1118	1280	1425	1325	1160	1351	1432	1392	1937	1333
ENSMUSG00000041801|Phlda3	1	0.227913	0.0375085	0.549343	21.6815	22.2889	21.4129	22.6744	24.0453	25.0106	25.5889	27.3826	25.0586	22.6809	37.0862	24.1187	22.8523	26.986	879	1333	903	1102	1185	1158	986	1340	1175	1092	2276	1166
ENSMUSG00000025241|Fyco1	9	-0.200578	0.0377645	0.549343	34.9765	32.0539	35.1664	29.7113	25.344	27.9047	24.3432	30.2639	28.7908	28.1642	23.5618	25.3598	30.8595	26.7473	1418	1917	1483	1444	1249	1292	938	1481	1350	1356	1446	1226
ENSMUSG00000070462|Mesdc1	7	0.155797	0.0372833	0.549343	19.7329	22.0214	19.5633	20.8226	21.8944	21.1661	23.3051	20.2509	22.9686	21.8294	27.5051	24.0773	20.8668	23.3227	800	1317	825	1012	1079	980	898	991	1077	1051	1688	1164
ENSMUSG00000071647|Eml3	19	-0.139674	0.0373541	0.549343	17.2169	16.3697	15.8403	17.0572	15.9896	15.7018	15.1042	13.9774	15.2484	17.1976	14.551	13.3211	16.3626	14.9	698	979	668	829	788	727	582	684	715	828	893	644
ENSMUSG00000097837|Gm26794	2	0.319828	0.0375971	0.549343	8.55913	8.67813	9.76977	9.71172	9.49638	8.94161	10.5366	9.50218	10.2154	9.13884	17.7121	12.7213	9.19279	11.6377	347	519	412	472	468	414	406	465	479	440	1087	615
ENSMUSG00000031239|Itm2a	X	-0.207847	0.0376616	0.549343	11.7904	12.9587	12.3782	12.6129	12.9256	10.7559	12.8982	11.5865	10.7699	8.43266	9.51597	11.3767	12.2369	10.7633	478	775	522	613	637	498	497	567	505	406	584	550
ENSMUSG00000029730|Mcm7	5	-0.154743	0.0377707	0.549343	9.20045	9.28008	9.31922	9.48539	8.54269	8.70403	8.71993	8.99131	8.57325	8.22495	7.77246	6.97084	9.08864	8.20879	373	555	393	461	421	403	336	440	402	396	477	337
ENSMUSG00000040666|Sh3bgr	16	-0.207144	0.0376886	0.549343	7.39982	7.15653	6.3551	5.69946	8.07598	7.53773	6.53995	5.72175	6.78182	5.81562	6.24078	5.41947	7.03744	6.08657	300	428	268	277	398	349	252	280	318	280	383	262
ENSMUSG00000105265|Sox2ot	3	-0.397995	0.0375223	0.549343	5.69786	4.31398	6.33138	5.28795	3.63216	4.38441	5.03472	3.45348	4.6705	3.69708	2.37899	3.74398	4.94129	3.82979	231	258	267	257	179	203	194	169	219	178	146	181
ENSMUSG00000049744|Arhgap15	2	-0.266336	0.0373461	0.549343	4.0699	4.79889	3.48582	3.58017	4.40324	4.60039	4.41187	4.06653	3.30561	3.01166	3.04707	3.28891	4.1564	3.52194	165	287	147	174	217	213	170	199	155	145	187	159
ENSMUSG00000033213|AA467197	2	-0.390873	0.0374796	0.549343	3.40392	4.41431	4.57662	3.08635	6.65559	6.00427	4.15235	3.6987	3.26295	3.30244	3.37296	3.14412	4.69018	3.48892	138	264	193	150	328	278	160	181	153	159	207	152
ENSMUSG00000033356|Pus7l	15	0.220944	0.0372939	0.549343	2.78727	2.6419	2.44244	2.71599	2.94226	2.46218	2.85474	2.98348	3.07101	2.67934	3.74773	3.24754	2.66534	3.09731	113	158	103	132	145	114	110	146	144	129	230	157
ENSMUSG00000092916|Gm24082	5	0.186568	0.0374951	0.549343	2.29394	2.42453	2.30016	2.2839	2.45526	2.61337	2.43951	2.69739	2.92173	2.57549	2.88412	2.81316	2.39519	2.7219	93	145	97	111	121	121	94	132	137	124	177	136
ENSMUSG00000022766|Serpind1	16	-0.358544	0.0375742	0.549343	0.961977	0.886206	0.829956	0.678997	0.730491	0.691139	0.700709	0.51087	0.639795	0.810033	0.505129	0.599865	0.796461	0.627733	39	53	35	33	36	32	27	25	30	39	31	29
ENSMUSG00000066682|Pilrb2	5	-0.577102	0.0375634	0.549343	0.345325	0.451464	0.521687	0.699573	0.28408	0.431962	0.337378	0.347392	0.255918	0.166161	0.293301	0.4137	0.455682	0.302308	14	27	22	34	14	20	13	17	12	8	18	20
ENSMUSG00000092625|Gm20404	6	-0.486453	0.0376637	0.549343	0.369991	0.501626	0.331983	0.514392	0.304371	0.431962	0.311426	0.429131	0.191938	0.249241	0.277006	0.310275	0.409054	0.294836	15	30	14	25	15	20	12	21	9	12	17	15
ENSMUSG00000073966|Olfr561	7	-0.529374	0.0372066	0.549343	0.246661	0.234092	0.403122	0.288059	0.385537	0.345569	0.207617	0.143044	0.191938	0.186931	0.228123	0.351645	0.317173	0.218216	10	14	17	14	19	16	8	7	9	9	14	17
ENSMUSG00000000782|Tcf7	11	-0.447618	0.0379211	0.55081	5.57453	3.81236	3.58067	2.88059	2.8408	2.46218	3.06236	2.43174	3.5402	2.4301	1.79239	2.19261	3.52519	2.5749	226	228	151	140	140	114	118	119	166	117	110	106
ENSMUSG00000073067|9130019P16Rik	6	0.408478	0.0379693	0.551102	9.52111	11.5207	10.41	10.3496	11.0791	12.7213	12.1975	11.9748	11.8788	11.4236	25.729	16.7342	10.9336	14.9896	386	689	439	503	546	589	470	586	557	550	1579	809
ENSMUSG00000107433|Gm43882	6	0.421925	0.0380093	0.551275	1.97329	1.85602	3.20126	3.27153	1.86681	1.81424	2.69903	2.67696	2.15397	3.38552	3.32407	3.97152	2.33052	3.03518	80	111	135	159	92	84	104	131	101	163	204	192
ENSMUSG00000001313|Rnd2	11	0.180457	0.0380575	0.551567	44.1276	53.1389	39.4585	46.645	49.8154	40.0645	51.6448	49.8609	55.7901	56.6193	50.8876	44.5555	45.5417	51.5597	1789	3178	1664	2267	2455	1855	1990	2440	2616	2726	3123	2154
ENSMUSG00000042225|Ammecr1	X	0.144553	0.0380926	0.551668	17.0689	16.7041	17.3579	18.5387	20.3726	18.2936	20.3725	18.2483	19.4284	19.0046	20.1237	22.6294	18.056	19.9678	692	999	732	901	1004	847	785	893	911	915	1235	1094
ENSMUSG00000039157|Fam102a	2	-0.110499	0.0381523	0.552126	72.4443	70.7962	70.8309	73.2905	66.4747	68.7251	67.8131	63.9405	65.1524	66.7966	58.2853	70.0187	70.4269	65.3344	2937	4234	2987	3562	3276	3182	2613	3129	3055	3216	3577	3385
ENSMUSG00000013698|Pea15a	1	0.120423	0.0383364	0.554382	400.651	372.424	355.767	345.239	390.407	385.202	436.334	387.505	417.914	369.936	433.042	401.765	374.948	407.749	16243	22273	15003	16779	19240	17835	16813	18963	19596	17811	26576	19423
ENSMUSG00000031584|Gsr	8	0.178919	0.0384318	0.554851	58.9273	59.543	51.813	55.8012	60.1235	64.1679	59.716	59.6083	64.5553	60.524	80.8695	72.9353	58.396	66.3681	2389	3561	2185	2712	2963	2971	2301	2917	3027	2914	4963	3526
ENSMUSG00000024176|Sox8	17	-0.219806	0.0384536	0.554851	8.18914	8.22667	8.89239	8.72409	7.97453	7.08418	7.50018	7.84696	5.75815	8.61959	6.14302	6.74331	8.18183	7.10187	332	492	375	424	393	328	289	384	270	415	377	326
ENSMUSG00000035112|Wnk4	11	0.297796	0.038435	0.554851	2.49127	1.97306	2.34759	2.09872	2.19147	1.98703	2.17998	2.84044	3.02836	1.97316	3.30778	2.68905	2.18152	2.66979	101	118	99	102	108	92	84	139	142	95	203	130
ENSMUSG00000053091|Lins1	7	0.181147	0.038536	0.555474	12.185	13.0088	13.0422	13.5388	12.885	12.8941	13.547	12.2404	14.5233	14.0198	17.7447	16.1136	12.9257	14.6982	494	778	550	658	635	597	522	599	681	675	1089	779
ENSMUSG00000031015|Swap70	7	-0.143863	0.0385534	0.555474	13.4677	15.634	16.8363	15.5758	16.3143	16.4578	13.5989	14.6722	15.6536	14.6637	13.4429	13.3625	15.7143	14.2323	546	935	710	757	804	762	524	718	734	706	825	646
ENSMUSG00000020019|Ntn4	10	-0.199635	0.0386428	0.555493	16.9949	23.1918	18.0931	20.2053	17.9376	20.583	15.5973	20.0465	16.6133	14.6637	18.4453	16.6307	19.501	16.9995	689	1387	763	982	884	953	601	981	779	706	1132	804
ENSMUSG00000029673|Auts2	5	0.218886	0.0385958	0.555493	11.5437	10.9354	13.1607	13.0861	9.33405	8.96321	12.8982	11.9135	12.1135	14.2691	12.1557	13.9003	11.1706	12.875	468	654	555	636	460	415	497	583	568	687	746	672
ENSMUSG00000025511|Tspan4	7	0.352873	0.0386678	0.555493	3.60125	5.30052	4.88489	4.7324	5.53956	7.10577	6.07281	6.5187	5.88611	4.88097	8.73384	7.46728	5.19406	6.59329	146	317	206	230	273	329	234	319	276	235	536	361
ENSMUSG00000055069|Rab39	9	0.288355	0.0386406	0.555493	5.87053	5.78542	4.24463	4.69125	5.9048	5.39952	5.76138	5.9874	6.8458	5.04713	8.66866	6.66057	5.31603	6.49516	238	346	179	228	291	250	222	293	321	243	532	322
ENSMUSG00000035027|Map2k2	10	0.109545	0.0387417	0.556147	48.8882	52.7042	46.7621	53.2704	50.5459	49.1789	51.7746	53.6414	52.5911	55.4354	59.426	52.2917	50.2249	54.1933	1982	3152	1972	2589	2491	2277	1995	2625	2466	2669	3647	2528
ENSMUSG00000048368|Omd	13	-0.497708	0.0388599	0.556867	3.84791	5.61821	4.29206	4.32089	8.70502	7.25696	3.94473	5.39479	5.33162	3.2609	2.68859	3.66124	5.67351	4.04698	156	336	181	210	429	336	152	264	250	157	165	177
ENSMUSG00000053214|Gm9899	5	-0.534365	0.0388404	0.556867	4.43989	3.9294	4.29206	2.94232	2.82051	2.35419	2.56927	3.92348	2.9004	2.61703	1.58056	1.38589	3.46306	2.49611	180	235	181	143	139	109	99	192	136	126	97	67
ENSMUSG00000102744|5830444F18Rik	17	-0.745032	0.0388769	0.556867	0.443989	0.250813	0.379409	0.411513	0.202914	0.151187	0.259522	0.122609	0.213265	0.10385	0.114061	0.268905	0.306638	0.180369	18	15	16	20	10	7	10	6	10	5	7	13
ENSMUSG00000105645|Gm6649	3	-0.226318	0.0389078	0.556903	2.78727	2.97632	3.39097	3.41556	3.71333	3.52049	2.9326	2.59522	3.00704	3.13628	2.37899	2.97864	3.30065	2.83813	113	178	143	166	183	163	113	127	141	151	146	144
ENSMUSG00000050232|Cxcr3	X	-0.624609	0.0390403	0.558393	0.493322	0.434743	0.284556	0.678997	0.486994	0.539952	0.363331	0.653914	0.277244	0.270011	0.244417	0.186165	0.486427	0.332514	20	26	12	33	24	25	14	32	13	13	15	9
ENSMUSG00000022456|Sept3	15	0.101748	0.0391326	0.558492	80.0414	82.8854	84.8453	85.245	85.8733	90.496	94.6995	85.581	94.6256	95.7709	89.2122	87.0011	84.8977	91.1484	3245	4957	3578	4143	4232	4190	3649	4188	4437	4611	5475	4206
ENSMUSG00000054116|E130116L18Rik	5	0.51429	0.0391137	0.558492	0.271327	0.869485	0.663965	0.802451	0.649325	0.45356	0.778565	0.858262	0.959692	0.747723	0.798429	0.99288	0.618352	0.855925	11	52	28	39	32	21	30	42	45	36	49	48
ENSMUSG00000010358|Ifi35	11	0.187871	0.0391217	0.558492	34.2118	37.5718	34.3365	35.6371	42.7946	43.5634	44.1447	51.7818	38.0465	39.8786	45.5268	40.7287	38.0192	43.3512	1387	2247	1448	1732	2109	2017	1701	2534	1784	1920	2794	1969
ENSMUSG00000028451|1700022I11Rik	4	0.102372	0.0391698	0.558618	72.1236	70.5286	66.5388	70.698	72.8868	70.1938	73.782	69.6623	73.4698	77.3063	79.517	80.6715	70.4949	75.7348	2924	4218	2806	3436	3592	3250	2843	3409	3445	3722	4880	3900
ENSMUSG00000045333|Zfp423	8	-0.197382	0.0392561	0.559036	35.8398	31.3516	31.8703	29.8142	31.5126	30.4749	31.6357	29.7939	30.0064	30.0336	21.3295	25.4012	31.8106	28.0334	1453	1875	1344	1449	1553	1411	1219	1458	1407	1446	1309	1228
ENSMUSG00000020940|1700023F06Rik	11	-0.602789	0.0392418	0.559036	0.912645	0.919648	0.592826	1.04936	1.01457	0.647943	0.467139	0.980871	0.725101	0.726953	0.439951	0.268905	0.856165	0.601487	37	55	25	51	50	30	18	48	34	35	27	13
ENSMUSG00000047554|Tmem41b	7	0.156124	0.0394605	0.559948	36.2345	40.1301	36.7078	38.2502	42.7743	43.5849	42.1983	41.6666	40.4777	41.4571	50.7084	48.6304	39.6136	44.1897	1469	2400	1548	1859	2108	2018	1626	2039	1898	1996	3112	2351
ENSMUSG00000044017|Adgrd1	5	0.319699	0.0394566	0.559948	4.19323	4.36415	2.77443	4.03283	3.49012	4.36282	4.46378	6.27348	5.63019	5.02636	4.26915	3.66124	3.8696	4.88737	170	261	117	196	172	202	172	307	264	242	262	177
ENSMUSG00000027208|Fgf7	2	-0.45843	0.0393765	0.559948	1.40597	2.2406	1.13823	1.66663	1.8871	1.59826	1.45332	1.75739	1.34357	0.747723	1.01026	1.19973	1.65613	1.252	57	134	48	81	93	74	56	86	63	36	62	58
ENSMUSG00000090307|1700071M16Rik	17	-0.513796	0.0394627	0.559948	1.01131	1.43799	1.18565	0.946481	0.973988	1.0799	0.570948	0.674349	0.895713	1.08004	1.1895	0.4137	1.10589	0.804042	41	86	50	46	48	50	22	33	42	52	73	20
ENSMUSG00000020224|Llph	10	0.255854	0.0394626	0.559948	5.08121	4.29726	4.31577	4.11513	5.17431	5.16194	6.25448	4.78174	5.63019	4.46557	6.97403	5.52289	4.69094	5.60482	206	257	182	200	255	239	241	234	264	215	428	267
ENSMUSG00000034858|Fam214a	9	-0.185625	0.0395872	0.560905	27.848	27.3386	26.3689	27.6537	23.2337	24.341	24.9141	25.3187	23.5231	25.9003	18.8038	20.4988	26.1307	23.1598	1129	1635	1112	1344	1145	1127	960	1239	1103	1247	1154	991
ENSMUSG00000022863|Btg3	16	-0.600722	0.0395767	0.560905	0.517988	0.418022	0.308269	0.411513	0.42612	0.367168	0.519044	0.429131	0.255918	0.145391	0.211828	0.20685	0.40818	0.294694	21	25	13	20	21	17	20	21	12	7	13	10
ENSMUSG00000041346|Wrap53	11	0.226865	0.0396494	0.56138	11.0997	12.7246	10.4337	11.7693	13.4938	13.1532	12.2754	13.3644	11.9215	13.8952	17.6143	16.217	12.1124	14.2146	450	761	440	572	665	609	473	654	559	669	1081	784
ENSMUSG00000000374|Trappc10	10	0.0867053	0.0407468	0.562569	115.881	114.404	118.233	120.244	117.508	123.152	123.325	120.341	131.414	130.353	123.023	125.061	118.237	125.586	4698	6842	4986	5844	5791	5702	4752	5889	6162	6276	7550	6046
ENSMUSG00000014959|Gorasp2	2	0.114506	0.0398218	0.562569	76.1442	79.3572	75.5972	76.1506	78.6901	81.576	82.1646	78.8783	83.6638	78.4694	94.7687	89.0489	77.9192	84.499	3087	4746	3188	3701	3878	3777	3166	3860	3923	3778	5816	4305
ENSMUSG00000020547|Bzw2	12	0.168852	0.0407749	0.562569	27.182	28.576	25.7761	25.9871	29.1182	30.5397	31.0907	29.6509	29.8358	26.5649	36.7277	34.6474	27.8632	31.4196	1102	1709	1087	1263	1435	1414	1198	1451	1399	1279	2254	1675
ENSMUSG00000001930|Vwf	6	-0.277573	0.0405832	0.562569	29.772	39.8626	31.4435	34.7317	24.4309	24.449	23.9279	26.0135	31.1793	26.2534	20.4659	24.0566	30.7816	25.3161	1207	2384	1326	1688	1204	1132	922	1273	1462	1264	1256	1163
ENSMUSG00000015016|Acsf3	8	-0.105498	0.0402935	0.562569	20.6702	21.0349	19.7055	19.0736	20.19	20.6046	18.7375	19.5765	18.618	19.8562	17.598	18.5131	20.2131	18.8166	838	1258	831	927	995	954	722	958	873	956	1080	895
ENSMUSG00000004446|Bid	6	0.19472	0.0405788	0.562569	10.6064	12.0557	9.62749	10.9874	12.4589	13.542	12.8204	11.7704	13.2011	12.0674	14.1599	15.2655	11.5463	13.2141	430	721	406	534	614	627	494	576	619	581	869	738
ENSMUSG00000019320|Noxo1	17	-0.294304	0.0406546	0.562569	1.80062	1.47144	1.94447	1.81066	1.84652	1.44707	1.42737	1.45087	1.4502	1.53699	1.02655	1.57206	1.72013	1.41067	73	88	82	88	91	67	55	71	68	74	63	76
ENSMUSG00000072214|Sept5	16	0.11151	0.0402501	0.562569	189.83	187.541	170.26	175.202	183.252	192.569	201.207	179.254	197.611	200.307	215.902	193.301	183.109	197.93	7696	11216	7180	8515	9031	8916	7753	8772	9266	9644	13250	9345
ENSMUSG00000027784|Ppm1l	3	0.17902	0.0409097	0.562569	120.938	104.99	109.033	117.96	106.063	104.427	120.081	104.667	113.883	124.641	150.251	141.63	110.568	125.859	4903	6279	4598	5733	5227	4835	4627	5122	5340	6001	9221	6847
ENSMUSG00000042406|Atf4	15	0.225586	0.0401595	0.562569	79.5481	95.3926	82.308	78.6402	98.7381	106.219	96.9833	96.1049	98.3364	91.6376	133.664	117.118	90.141	105.641	3225	5705	3471	3822	4866	4918	3737	4703	4611	4412	8203	5662
ENSMUSG00000033487|Fndc3a	14	0.083885	0.0402578	0.562569	62.8245	59.242	59.5197	61.6859	61.4627	60.2371	64.5171	64.5331	66.6666	62.9126	66.0904	62.0757	60.8287	64.4659	2547	3543	2510	2998	3029	2789	2486	3158	3126	3029	4056	3001
ENSMUSG00000077450|Rab11b	17	-0.0971307	0.0409938	0.562569	67.7824	64.693	61.3456	59.8546	63.5121	63.7144	61.0136	60.6096	61.9748	57.1801	59.0512	56.2425	63.4837	59.3453	2748	3869	2587	2909	3130	2950	2351	2966	2906	2753	3624	2719
ENSMUSG00000071064|Zfp827	8	0.0996865	0.0409705	0.562569	52.0947	48.2564	48.7066	49.7108	51.5402	54.4272	57.0948	52.1905	52.1006	56.64	54.8798	53.5534	50.7893	54.4099	2112	2886	2054	2416	2540	2520	2200	2554	2443	2727	3368	2589
ENSMUSG00000098557|Kctd12	14	0.285506	0.0405959	0.562569	43.1656	48.4738	43.8928	43.1678	41.1713	38.5526	40.6671	46.9796	47.5794	45.8604	75.4271	64.7233	43.0707	53.5395	1750	2899	1851	2098	2029	1785	1567	2299	2231	2208	4629	3129
ENSMUSG00000023055|Calcoco1	15	-0.191027	0.0401582	0.562569	57.398	57.1854	55.5359	59.2579	56.5928	60.3019	56.0827	55.1331	56.3019	55.83	39.2045	44.1831	57.712	51.1226	2327	3420	2342	2880	2789	2792	2161	2698	2640	2688	2406	2136
ENSMUSG00000031683|Lsm6	8	0.143036	0.0406662	0.562569	42.2283	46.0158	42.4701	43.4558	48.8617	49.2221	57.0169	48.5327	50.5438	43.6587	49.5352	52.1469	45.3756	50.239	1712	2752	1791	2112	2408	2279	2197	2375	2370	2102	3040	2521
ENSMUSG00000038332|Sesn1	10	-0.141351	0.0408141	0.562569	52.4154	53.7409	52.0738	49.4228	54.0563	55.9391	52.1379	53.0896	51.7807	46.5665	41.5998	44.2038	52.9414	48.2297	2125	3214	2196	2402	2664	2590	2009	2598	2428	2242	2553	2137
ENSMUSG00000066595|Mfsd7b	1	0.187185	0.040826	0.562569	35.1738	40.3642	36.6841	37.4889	41.3539	43.9305	42.2242	39.7457	41.9279	40.4186	55.4501	48.8373	39.1659	44.7673	1426	2414	1547	1822	2038	2034	1627	1945	1966	1946	3403	2361
ENSMUSG00000027957|Slc35a3	3	0.135224	0.0402158	0.562569	29.6486	36.3177	33.6251	33.1886	36.2405	36.7816	36.9559	36.3331	38.1531	34.6653	41.2576	38.5361	34.3003	37.6502	1202	2172	1418	1613	1786	1703	1424	1778	1789	1669	2532	1863
ENSMUSG00000026020|Nop58	1	0.103356	0.0401848	0.562569	32.1152	33.3749	32.8663	32.6742	33.9273	35.8096	35.5026	33.9422	34.6555	35.413	38.2431	37.9363	33.4612	35.9488	1302	1996	1386	1588	1672	1658	1368	1661	1625	1705	2347	1834
ENSMUSG00000028572|Hook1	4	0.144018	0.04025	0.562569	28.514	26.1849	28.3845	32.6947	29.7878	28.2287	28.9626	30.6318	29.7078	35.6622	33.1104	33.6959	28.9658	31.9618	1156	1566	1197	1589	1468	1307	1116	1499	1393	1717	2032	1629
ENSMUSG00000033697|Arhgap39	15	0.171436	0.0405801	0.562569	26.072	24.379	28.4319	29.5467	24.2685	24.7082	25.7965	26.5857	29.5159	32.9206	33.6481	28.4626	26.2344	29.4882	1057	1458	1199	1436	1196	1144	994	1301	1384	1585	2065	1376
ENSMUSG00000031618|Nr3c2	8	-0.147287	0.0399522	0.562569	18.8696	19.53	20.2747	19.2383	20.0479	21.6413	19.2046	18.8205	19.3431	16.803	15.3168	19.1957	19.9336	18.1139	765	1168	855	935	988	1002	740	921	907	809	940	928
ENSMUSG00000061740|Cyp2d22	15	-0.184342	0.0403765	0.562569	16.4769	16.2694	17.9508	19.2588	13.3517	16.4145	12.4311	15.367	15.0138	15.0583	15.105	14.0451	16.6204	14.5034	668	973	757	936	658	760	479	752	704	725	927	679
ENSMUSG00000072437|Nanos1	19	0.157101	0.0409496	0.562569	11.3711	11.6879	11.0977	11.1932	13.6967	13.7364	14.5073	12.6491	14.5233	12.6698	13.4755	13.3418	12.1305	13.5278	461	699	468	544	675	636	559	619	681	610	827	645
ENSMUSG00000048186|Bend7	2	0.160436	0.0401158	0.562569	10.9517	10.7515	11.7142	11.1314	12.6618	11.555	14.4035	12.6696	13.4997	13.916	11.1943	11.7284	11.461	12.9019	444	643	494	541	624	535	555	620	633	670	687	567
ENSMUSG00000032182|Yipf2	9	-0.126889	0.0407225	0.562569	12.5797	12.942	12.4968	13.189	13.2097	14.1899	13.1059	11.5457	12.0068	12.8151	11.7809	11.0044	13.1012	12.0431	510	774	527	641	651	657	505	565	563	617	723	532
ENSMUSG00000091165|Gm17036	18	0.18767	0.0398507	0.562569	8.2878	8.87878	8.41813	8.66236	9.4558	9.48156	9.57635	9.15479	9.85284	8.6819	11.6831	11.7904	8.86407	10.1232	336	531	355	421	466	439	369	448	462	418	717	570
ENSMUSG00000031111|Igsf1	X	0.442882	0.0404101	0.562569	6.24052	3.71203	4.60033	4.36204	4.68732	3.86606	6.64376	6.96827	7.12305	9.32577	3.99215	4.42659	4.57805	6.41326	253	222	194	212	231	179	256	341	334	449	245	214
ENSMUSG00000105203|4933428P19Rik	10	0.167801	0.0407748	0.562569	4.73589	5.88575	5.0983	5.4114	6.00626	5.6803	6.28043	5.9874	6.82448	6.02333	6.28967	5.62632	5.46965	6.17194	192	352	215	263	296	263	242	293	320	290	386	272
ENSMUSG00000075028|Prdm11	2	-0.186029	0.0402952	0.562569	5.20454	4.88249	5.35915	4.54722	4.64673	5.18354	4.80115	4.00522	4.64917	4.4448	3.73143	4.75755	4.97061	4.39822	211	292	226	221	229	240	185	196	218	214	229	230
ENSMUSG00000027997|Casp6	3	-0.253109	0.0400986	0.562569	2.6886	2.37436	3.17755	2.67484	2.23206	2.48378	1.7907	2.2887	2.21795	1.84854	2.29752	2.50288	2.6052	2.15772	109	142	134	130	110	115	69	112	104	89	141	121
ENSMUSG00000027861|Casq2	3	-0.339074	0.040872	0.562569	2.56527	3.27729	2.82185	2.73656	1.96827	2.48378	1.81665	2.67696	1.87673	1.57853	2.03681	2.64768	2.64217	2.10556	104	196	119	133	97	115	70	131	88	76	125	128
ENSMUSG00000026058|Khdrbs2	1	0.467967	0.040036	0.562569	0.912645	0.919648	0.901096	0.987632	0.933405	0.993512	0.804518	1.30783	0.917039	1.20467	1.95534	1.86165	0.941323	1.34184	37	55	38	48	46	46	31	64	43	58	120	90
ENSMUSG00000031682|1700011L22Rik	8	-0.55322	0.0409071	0.562569	1.89929	1.45472	1.25679	1.50202	2.57701	2.59177	1.86856	1.61435	1.27959	1.53699	0.733251	0.91014	1.88027	1.32381	77	87	53	73	127	120	72	79	60	74	45	44
ENSMUSG00000027985|Lef1	3	-0.409002	0.0401919	0.562569	1.97329	1.23734	1.2805	1.13166	0.953697	1.33908	1.37547	1.08305	1.02367	0.913884	0.76584	0.78603	1.31926	0.991323	80	74	54	55	47	62	53	53	48	44	47	38
ENSMUSG00000085585|Gm12223	11	0.630429	0.0407014	0.562569	0.542654	0.535068	0.806243	0.534968	0.588451	0.56155	0.83047	0.694783	0.682448	0.581562	2.03681	1.03425	0.594822	0.97672	22	32	34	26	29	26	32	34	32	28	125	50
ENSMUSG00000033450|Tagap	17	-0.48167	0.0405099	0.562569	1.01131	1.35439	1.4465	1.46087	0.973988	1.53347	0.882374	1.32826	1.19428	1.14236	0.537718	0.74466	1.29675	0.971609	41	81	61	71	48	71	34	65	56	55	33	36
ENSMUSG00000090799|Klhl33	14	-0.569945	0.0406353	0.562569	2.04728	1.32095	0.924809	1.13166	1.15661	1.01511	0.908326	1.22609	0.917039	1.24621	0.537718	0.475755	1.26607	0.885188	83	79	39	55	57	47	35	60	43	60	33	23
ENSMUSG00000085184|4933439K11Rik	1	0.391794	0.0402716	0.562569	0.591986	0.468184	0.758817	0.473241	0.608743	0.647943	0.752613	0.572175	0.767754	0.664643	1.01026	0.8274	0.591486	0.765807	24	28	32	23	30	30	29	28	36	32	62	40
ENSMUSG00000091086|Rpl6l	10	0.637808	0.0404139	0.562569	0.147996	0.551789	0.474261	0.246908	0.547868	0.647943	0.570948	0.653914	0.511836	0.685413	0.61919	0.723975	0.436128	0.627546	6	33	20	12	27	30	22	32	24	33	38	35
ENSMUSG00000108123|Gm43884	6	0.608271	0.0403194	0.562569	0.271327	0.300976	0.426835	0.555543	0.446411	0.302373	0.519044	0.55174	0.277244	0.623103	0.749546	0.86877	0.383911	0.598241	11	18	18	27	22	14	20	27	13	30	46	42
ENSMUSG00000105382|Gm43339	5	0.473693	0.040844	0.562569	0.369991	0.217371	0.260844	0.452665	0.28408	0.215981	0.337378	0.367827	0.447856	0.436172	0.342184	0.517125	0.300155	0.40809	15	13	11	22	14	10	13	18	21	21	21	25
ENSMUSG00000054200|Ffar4	19	-1.39929	0.0398435	0.562569	1.06064	1.5216	2.25274	0.802451	0.223206	0.237579	0.259522	0.817392	0.127959	0.228471	0.325889	0.186165	1.01637	0.324233	43	91	95	39	11	11	10	40	6	11	20	9
ENSMUSG00000044176|Spink10	18	0.285757	0.0411744	0.563866	3.23126	2.82583	2.86928	2.83944	3.59158	3.93085	4.85306	3.29	3.41224	3.2609	4.62763	4.137	3.21471	3.93014	131	169	121	138	177	182	187	161	160	157	284	200
ENSMUSG00000074736|Syndig1	2	-0.450481	0.041152	0.563866	2.29394	1.63864	2.20531	1.70778	2.29293	2.37579	2.07617	1.57348	1.83408	2.11855	0.993963	0.99288	2.08573	1.59819	93	98	93	83	113	110	80	77	86	102	61	48
ENSMUSG00000046750|BC089491	7	-0.472049	0.0411602	0.563866	0.517988	0.635393	0.450548	0.390938	0.466703	0.280775	0.285474	0.306522	0.298571	0.270011	0.325889	0.45507	0.457057	0.32359	21	38	19	19	23	13	11	15	14	13	20	22
ENSMUSG00000011658|Fuz	7	0.103593	0.0412398	0.564031	42.7463	42.8389	39.7431	43.7233	42.4091	45.1616	47.9596	43.2809	45.8946	49.4536	44.9402	44.4727	42.7704	46.0003	1733	2562	1676	2125	2090	2091	1848	2118	2152	2381	2758	2150
ENSMUSG00000078451|Ppil6	10	-0.447075	0.0412439	0.564031	0.56732	0.668835	0.474261	0.637846	0.405828	0.626345	0.441187	0.286087	0.639795	0.415402	0.374773	0.37233	0.563406	0.421596	23	40	20	31	20	29	17	14	30	20	23	18
ENSMUSG00000025950|Idh1	1	0.126938	0.0413604	0.564385	288.371	319.402	280.905	286.022	324.379	339.544	360.476	322.277	338.366	306.857	340.017	337.103	306.437	334.183	11691	19102	11846	13901	15986	15721	13890	15771	15866	14774	20867	16297
ENSMUSG00000032437|Stt3b	9	0.123962	0.0416486	0.564385	83.8153	83.3034	83.2802	81.2328	84.4123	83.2391	88.1336	86.9092	89.9978	80.0895	104.268	96.33	83.2138	90.9547	3398	4982	3512	3948	4160	3854	3396	4253	4220	3856	6399	4657
ENSMUSG00000022858|Tra2b	16	0.134781	0.041718	0.564385	43.0423	45.1631	39.8853	41.7892	45.2499	46.1119	44.6118	44.4253	46.4278	45.3826	53.9347	52.4365	43.5403	47.8698	1745	2701	1682	2031	2230	2135	1719	2174	2177	2185	3310	2535
ENSMUSG00000040354|Mars	10	0.105974	0.0417297	0.564385	43.067	42.6382	43.798	43.6204	42.2062	42.0515	43.8851	42.7905	45.9159	49.0797	50.7084	44.8451	42.8969	46.2041	1746	2550	1847	2120	2080	1947	1691	2094	2153	2363	3112	2168
ENSMUSG00000040618|Pck2	14	-0.108738	0.0414759	0.564385	41.809	44.327	41.6875	43.106	46.0007	45.0104	42.1723	40.9309	42.0558	42.9941	37.4284	37.8535	43.6568	40.5725	1695	2651	1758	2095	2267	2084	1625	2003	1972	2070	2297	1830
ENSMUSG00000070003|Ssbp4	8	0.140062	0.0414508	0.564385	13.147	14.0288	14.7732	14.4853	13.8996	13.758	13.6768	14.0591	15.5257	16.076	17.3862	15.8447	14.0153	15.4281	533	839	623	704	685	637	527	688	728	774	1067	766
ENSMUSG00000022514|Il1rap	16	-0.218594	0.041703	0.564385	13.0237	15.0488	14.8207	14.4236	14.0823	16.3498	11.2632	12.1791	10.45	11.2158	15.7893	14.7691	14.6248	12.6111	528	900	625	701	694	757	434	596	490	540	969	714
ENSMUSG00000070509|Rgma	7	-0.280085	0.0416264	0.564385	5.74719	6.53786	5.66742	7.22206	6.04684	6.63061	4.54163	6.84566	6.8458	4.63173	4.82316	4.11631	6.30867	5.30072	233	391	239	351	298	307	175	335	321	223	296	199
ENSMUSG00000042622|Maff	15	0.584643	0.0415935	0.564385	3.25592	3.79564	2.63215	3.18923	3.12488	2.93734	3.45164	3.06522	3.81744	3.75939	10.07	6.22618	3.15586	5.06498	132	227	111	155	154	136	133	150	179	181	618	301
ENSMUSG00000070427|Il18bp	7	0.239286	0.0414209	0.564385	3.74924	3.57827	3.93636	4.36204	3.38867	3.47729	3.68521	5.33348	4.17999	5.25483	4.30174	3.82672	3.74865	4.43033	152	214	166	212	167	161	142	261	196	253	264	185
ENSMUSG00000043629|1700019D03Rik	1	0.282889	0.0414095	0.564385	1.94862	1.80585	1.23308	1.35799	1.60302	1.29589	1.92046	1.67565	2.1753	1.76546	1.84128	1.82028	1.54074	1.8664	79	108	52	66	79	60	74	82	102	85	113	88
ENSMUSG00000104868|Gm9954	5	0.416148	0.0416974	0.564385	0.419323	0.919648	0.592826	0.720148	0.649325	0.820728	0.700709	0.817392	0.895713	0.955424	0.91249	1.22042	0.687	0.917024	17	55	25	35	32	38	27	40	42	46	56	59
ENSMUSG00000102297|5730585A16Rik	15	-0.535836	0.0416931	0.564385	0.394657	0.334417	0.569113	0.596695	0.466703	0.345569	0.5969	0.245218	0.234591	0.249241	0.325889	0.268905	0.451192	0.320124	16	20	24	29	23	16	23	12	11	12	20	13
ENSMUSG00000103197|Gm37642	1	-0.445686	0.0414339	0.564385	0.246661	0.300976	0.379409	0.370362	0.243497	0.302373	0.311426	0.224783	0.191938	0.166161	0.211828	0.24822	0.307213	0.225726	10	18	16	18	12	14	12	11	9	8	13	12
ENSMUSG00000086564|Cd101	3	-0.507143	0.0413372	0.564385	0.172662	0.267534	0.23713	0.308635	0.344954	0.215981	0.129761	0.122609	0.191938	0.228471	0.211828	0.186165	0.257816	0.178462	7	16	10	15	17	10	5	6	9	11	13	9
ENSMUSG00000012609|Ttll5	12	0.108593	0.041518	0.564385	35.3712	33.7594	36.281	33.991	33.0547	32.3971	34.1531	34.4531	38.4303	39.1724	36.9233	37.6053	34.1424	36.7896	1434	2019	1530	1652	1629	1500	1316	1686	1802	1886	2266	1818
ENSMUSG00000032411|Tfdp2	9	-0.0984237	0.0419685	0.564627	35.1738	35.2309	37.182	34.4437	36.8898	37.4943	34.8538	32.7979	35.402	32.879	31.6765	34.7301	36.0691	33.7232	1426	2107	1568	1674	1818	1736	1343	1605	1660	1583	1944	1679
ENSMUSG00000028334|Nans	4	0.168036	0.0418941	0.564627	17.8829	20.7673	18.8519	19.0119	22.4626	21.2741	21.2029	21.0683	21.1346	20.8324	26.4948	24.4497	20.0418	22.5304	725	1242	795	924	1107	985	817	1031	991	1003	1626	1182
ENSMUSG00000027361|Gabpb1	2	0.138438	0.0420063	0.564627	13.9117	13.4436	12.6153	13.2096	13.6561	13.9956	14.9744	13.3439	13.5423	15.1829	15.1865	16.9617	13.472	14.8653	564	804	532	642	673	648	577	653	635	731	932	820
ENSMUSG00000035868|Zfp983	17	0.150902	0.0419262	0.564627	9.10178	9.01255	8.39442	9.19733	9.80076	10.2807	10.6663	9.52262	9.341	10.2189	11.3735	10.7769	9.29792	10.3165	369	539	354	447	483	476	411	466	438	492	698	521
ENSMUSG00000091562|Crybg3	16	-0.26593	0.0418467	0.564627	3.89724	4.04645	3.43839	3.35384	3.51042	3.06693	3.08831	3.98479	3.04969	2.76242	2.33011	2.85453	3.55221	3.01164	158	242	145	163	173	142	119	195	143	133	143	138
ENSMUSG00000071862|Lrrtm2	18	-0.315215	0.041929	0.564627	1.99795	2.05667	3.0827	2.83944	2.3741	1.98703	1.42737	1.96174	1.91938	2.07701	1.71092	2.27535	2.38965	1.8953	81	123	130	138	117	92	55	96	90	100	105	110
ENSMUSG00000107937|Gm44200	6	0.594325	0.0418089	0.564627	0.0986643	0.250813	0.189704	0.370362	0.182623	0.237579	0.337378	0.408696	0.277244	0.415402	0.228123	0.33096	0.221624	0.332967	4	15	8	18	9	11	13	20	13	20	14	16
ENSMUSG00000009013|Dynll1	5	0.223751	0.0417916	0.564627	157.863	172.208	155.107	149.194	189.644	194.599	201.103	190.105	179.825	158.164	253.249	213.738	169.769	199.364	6400	10299	6541	7251	9346	9010	7749	9303	8432	7615	15542	10333
ENSMUSG00000017688|Hnf4g	3	0.300798	0.0419869	0.564627	0.69065	0.752439	0.806243	0.90533	0.689908	0.799129	0.882374	1.04217	1.1303	1.0385	0.76584	0.930825	0.77395	0.965004	28	45	34	44	34	37	34	51	53	50	47	45
ENSMUSG00000036873|2410004B18Rik	3	0.140936	0.0421822	0.565623	13.665	14.3967	14.6784	13.1273	14.9142	15.7018	15.3637	14.7744	15.4617	15.0168	18.1032	16.4653	14.4139	15.8642	554	861	619	638	735	727	592	723	725	723	1111	796
ENSMUSG00000100927|Gm28536	1	0.20442	0.0422098	0.565623	7.96714	9.48073	6.82936	8.4566	9.9428	7.32175	9.52445	8.99131	9.53294	9.20115	11.0314	9.18414	8.33306	9.57756	323	567	288	411	490	339	367	440	447	443	677	444
ENSMUSG00000097094|Gm26548	4	0.246024	0.0422867	0.565623	3.57658	4.59824	4.64776	4.62953	3.89595	5.01076	5.89114	4.47522	4.60652	4.54865	5.73566	6.2055	4.39314	5.24378	145	275	196	225	192	232	227	219	216	219	352	300
ENSMUSG00000044469|Tnfaip8l1	17	-0.371515	0.0422267	0.565623	1.60329	1.78913	2.3713	1.5226	1.74506	2.09502	1.71284	1.61435	1.49285	1.22544	0.945079	1.82028	1.8544	1.46847	65	107	100	74	86	97	66	79	70	59	58	88
ENSMUSG00000029442|Wdr66	5	-0.324516	0.0423108	0.565623	1.43063	1.78913	2.01561	1.56375	1.07544	1.31748	1.1419	1.3487	1.15163	1.18389	1.22209	1.13767	1.53201	1.19765	58	107	85	76	53	61	44	66	54	57	75	55
ENSMUSG00000104209|Gm37400	1	0.567586	0.0422867	0.565623	0.443989	0.635393	0.829956	1.25512	0.486994	0.539952	0.804518	0.817392	0.703774	0.913884	1.23838	1.53069	0.698567	1.00144	18	38	35	61	24	25	31	40	33	44	76	74
ENSMUSG00000109245|Gm44860	7	-0.435514	0.0421649	0.565623	0.715316	0.852764	1.20937	0.90533	0.629034	0.755933	0.493091	0.837827	0.618468	0.810033	0.47254	0.517125	0.844624	0.624847	29	51	51	44	31	35	19	41	29	39	29	25
ENSMUSG00000104876|Trdc	14	-0.620971	0.0421997	0.565623	0.394657	0.418022	0.497974	0.226332	0.324663	0.259177	0.389283	0.306522	0.255918	0.186931	0.130356	0.16548	0.353471	0.239082	16	25	21	11	16	12	15	15	12	9	8	8
ENSMUSG00000027244|Atg13	2	-0.200801	0.0425255	0.566429	34.0145	27.3888	26.5112	25.9459	26.6629	25.8529	26.2117	25.9522	24.824	27.645	19.8141	20.9539	27.7294	24.2335	1379	1638	1118	1261	1314	1197	1010	1270	1164	1331	1216	1013
ENSMUSG00000044337|Ackr3	1	-0.41609	0.0426267	0.566429	6.36385	10.785	9.62749	7.92163	7.85278	8.48805	6.59185	10.4626	7.99743	6.02333	4.64393	4.44727	8.50646	6.69441	258	645	406	385	387	393	254	512	375	290	285	215
ENSMUSG00000085389|1700003M07Rik	4	-0.344263	0.0424648	0.566429	0.838646	0.936369	0.711391	0.740724	0.973988	1.1447	0.648805	0.55174	0.703774	0.664643	0.749546	0.86877	0.89097	0.697879	34	56	30	36	48	53	25	27	33	32	46	42
ENSMUSG00000107455|Gm43868	6	0.649055	0.0425365	0.566429	0.369991	0.217371	0.165991	0.164605	0.0811657	0.107991	0.207617	0.347392	0.255918	0.249241	0.228123	0.310275	0.184519	0.266428	15	13	7	8	4	5	8	17	12	12	14	15
ENSMUSG00000018548|Trim37	11	0.111631	0.0424638	0.566429	141.633	129.553	131.418	129.73	145.692	147.753	156.05	138.916	158.946	144.435	144.956	148.539	137.63	148.64	5742	7748	5542	6305	7180	6841	6013	6798	7453	6954	8896	7181
ENSMUSG00000020810|Cygb	11	0.121426	0.0426138	0.566429	87.1452	92.3828	87.0269	86.9734	88.4909	99.74	101.733	95.8188	103.05	107.942	91.6238	89.897	90.2932	98.344	3533	5525	3670	4227	4361	4618	3920	4689	4832	5197	5623	4346
ENSMUSG00000020248|Nfyb	10	0.112918	0.0425718	0.566429	18.4502	18.9949	18.7807	18.9913	21.1842	20.8422	21.4365	20.2918	21.3691	19.9185	22.0301	21.6779	19.5406	21.1207	748	1136	792	923	1044	965	826	993	1002	959	1352	1048
ENSMUSG00000001661|Hoxc6	15	-0.144432	0.0425317	0.566429	11.5931	10.0827	10.8843	10.8022	11.627	9.33038	9.31683	9.99262	10.1941	9.99041	9.41821	9.03934	10.7199	9.65858	470	603	459	525	573	432	359	489	478	481	578	437
ENSMUSG00000012296|Tjap1	17	0.16273	0.0426307	0.566429	7.96714	7.2903	8.5367	8.72409	6.8585	7.06258	7.91542	8.58262	8.80784	9.32577	8.21241	8.81181	7.73988	8.60931	323	436	360	424	338	327	305	420	413	449	504	426
ENSMUSG00000007850|Hnrnph1	11	0.145568	0.0427789	0.566996	126.907	130.657	128.122	154.688	139.544	129.653	130.903	143.616	140.563	154.571	165.487	160.95	134.928	149.348	5145	7814	5403	7518	6877	6003	5044	7028	6591	7442	10156	7781
ENSMUSG00000028426|Rad23b	4	0.1545	0.0428059	0.566996	183.096	186.505	168.268	176.436	202.549	210.646	205.256	184.976	202.751	197.212	240.327	225.363	187.917	209.314	7423	11154	7096	8575	9982	9753	7909	9052	9507	9495	14749	10895
ENSMUSG00000108282|Gm44317	6	0.115074	0.0428621	0.566996	18.0309	15.6173	16.8126	17.4482	17.3086	16.3714	18.7375	17.3696	17.5943	19.0669	17.6469	19.5059	16.9315	18.3202	731	934	709	848	853	758	722	850	825	918	1083	943
ENSMUSG00000108402|9430064I24Rik	7	-0.179917	0.0428755	0.566996	9.37311	10.3335	10.1018	10.4113	9.65872	9.22239	8.17494	9.91088	7.76284	8.01725	10.3959	7.96372	9.85013	8.70425	380	618	426	506	476	427	315	485	364	386	638	385
ENSMUSG00000045165|AI467606	7	-0.340357	0.0428364	0.566996	1.3073	1.28751	0.972235	1.06994	1.09574	1.36068	1.1938	0.940001	1.23694	0.747723	0.847313	0.765345	1.18223	0.955186	53	77	41	52	54	63	46	46	58	36	52	37
ENSMUSG00000031772|Cntnap4	8	-0.472223	0.0427387	0.566996	1.43063	1.95634	1.25679	1.23454	1.13632	0.777531	1.01214	1.0013	0.895713	1.18389	0.61919	0.930825	1.29869	0.94051	58	117	53	60	56	36	39	49	42	57	38	45
ENSMUSG00000067878|Mtap7d3	X	-0.378894	0.0427233	0.566996	0.468655	0.735718	0.474261	0.432089	0.466703	0.56155	0.337378	0.367827	0.469183	0.436172	0.374773	0.4137	0.523163	0.399839	19	44	20	21	23	26	13	18	22	21	23	20
ENSMUSG00000038400|Pmepa1	2	0.161399	0.0431979	0.56896	44.9909	46.6345	47.3075	47.2417	42.8961	41.5763	46.117	52.2518	43.5274	52.3406	61.2509	48.2581	45.1078	50.6243	1824	2789	1995	2296	2114	1925	1777	2557	2041	2520	3759	2333
ENSMUSG00000036570|Fxyd1	7	-0.143245	0.0430905	0.56896	37.3444	45.6647	43.466	38.5794	38.1479	44.8808	38.8245	37.8044	35.4659	33.6683	40.5732	38.0397	41.3472	37.396	1514	2731	1833	1875	1880	2078	1496	1850	1663	1621	2490	1839
ENSMUSG00000026504|Sdccag8	1	0.285124	0.0430849	0.56896	23.9508	16.6874	17.4054	15.7815	26.0339	27.6672	25.6667	23.357	23.5231	24.8618	26.7392	26.9732	21.2544	25.1868	971	998	734	767	1283	1281	989	1143	1103	1197	1641	1304
ENSMUSG00000034674|Tdg	10	0.174429	0.0431815	0.56896	7.52315	6.4877	5.31172	6.02867	6.02655	5.89628	6.85138	6.43696	6.93111	6.75028	7.28363	7.57071	6.21235	6.97068	305	388	224	293	297	273	264	315	325	325	447	366
ENSMUSG00000085091|Egfros	11	-0.528092	0.0431597	0.56896	0.764648	0.819323	0.948522	0.884754	0.791365	0.583149	0.363331	0.858262	0.938365	0.540022	0.342184	0.49644	0.798627	0.589767	31	49	40	43	39	27	14	42	44	26	21	24
ENSMUSG00000002017|Fam98a	17	0.179139	0.0431276	0.568961	38.1091	30.3651	30.3764	28.9088	29.6863	27.3	31.4281	31.5309	35.9991	33.4606	40.8177	34.8128	30.791	34.6749	1545	1816	1281	1405	1463	1264	1211	1543	1688	1611	2505	1683
ENSMUSG00000029120|Ppp2r2c	5	0.0978727	0.0434671	0.569352	253.419	239.159	222.926	228.267	242.868	234.145	261.339	239.046	268.33	256.261	251.766	243.669	236.797	253.402	10274	14303	9401	11094	11969	10841	10070	11698	12582	12338	15451	11780
ENSMUSG00000025139|Tollip	7	0.0995393	0.0438977	0.569352	143.236	150.805	146.001	144.626	157.867	157.774	163.888	145.721	166.411	162.734	162.863	163.267	150.052	160.814	5807	9019	6157	7029	7780	7305	6315	7131	7803	7835	9995	7893
ENSMUSG00000026003|Acadl	1	-0.230747	0.0442189	0.569352	149.97	137.028	134.026	98.9073	102.695	109.891	94.8812	126.451	104.223	94.6285	102.231	97.0747	122.086	103.248	6080	8195	5652	4807	5061	5088	3656	6188	4887	4556	6274	4693
ENSMUSG00000049550|Clip1	5	0.0882533	0.043375	0.569352	90.4752	87.4334	88.0228	94.751	88.3083	94.0381	93.7912	93.1418	99.3601	100.776	94.8827	95.2544	90.5048	96.2011	3668	5229	3712	4605	4352	4354	3614	4558	4659	4852	5823	4605
ENSMUSG00000022124|Fbxl3	14	-0.116123	0.044442	0.569352	92.6951	100.66	96.7018	98.5163	104.318	104.902	96.8795	92.8558	98.3364	95.3762	81.6842	87.3734	99.6322	92.0843	3758	6020	4078	4788	5141	4857	3733	4544	4611	4592	5013	4224
ENSMUSG00000031948|Kars	8	0.12363	0.0437605	0.569352	68.0044	71.1807	69.4555	69.8133	75.3623	74.3622	74.1194	72.7888	76.3488	72.1345	88.8212	83.195	71.3631	77.9013	2757	4257	2929	3393	3714	3443	2856	3562	3580	3473	5451	4022
ENSMUSG00000022641|Bbx	16	0.0954411	0.0445706	0.569352	71.285	65.1612	70.7834	70.7186	72.136	68.0772	77.7268	69.1718	73.1072	73.6507	75.3131	77.8376	69.6936	74.4679	2890	3897	2985	3437	3555	3152	2995	3385	3428	3546	4622	3763
ENSMUSG00000024427|Spry4	18	0.238033	0.043571	0.569352	51.0341	48.4236	46.9993	46.4393	52.778	53.4769	46.0651	50.944	52.3139	60.1502	73.5044	74.5901	49.8585	59.5946	2069	2896	1982	2257	2601	2476	1775	2493	2453	2896	4511	3606
ENSMUSG00000055239|Kcmf1	6	0.106527	0.0438216	0.569352	52.5141	53.4566	48.8963	49.7108	49.6734	51.2307	52.5791	51.8635	54.148	52.8599	61.1694	56.4907	50.9136	54.8518	2129	3197	2062	2416	2448	2372	2026	2538	2539	2545	3754	2731
ENSMUSG00000063895|Nupl1	14	0.159623	0.0438809	0.569352	32.7072	33.124	31.5384	33.6412	36.6057	38.423	37.1116	33.3087	37.2787	37.1992	45.8201	39.7359	34.3399	38.409	1326	1981	1330	1635	1804	1779	1430	1630	1748	1791	2812	1921
ENSMUSG00000024975|Pdcd4	19	-0.143621	0.0436742	0.569352	45.4842	43.2903	41.5453	38.5177	42.0032	41.4252	39.3175	41.6666	41.9066	37.6146	32.149	36.6124	42.0443	38.2111	1844	2589	1752	1872	2070	1918	1515	2039	1965	1811	1973	1770
ENSMUSG00000097142|Gm26778	14	0.281436	0.0444753	0.569352	30.5859	32.589	30.1393	31.0487	28.5094	26.2849	27.7169	31.8579	33.5466	32.3806	52.7778	43.3144	29.8595	36.9324	1240	1949	1271	1509	1405	1217	1068	1559	1573	1559	3239	2094
ENSMUSG00000027994|Ccdc109b	3	0.132358	0.0437755	0.569352	33.1019	34.2611	29.665	29.1557	34.0287	34.1898	38.8504	36.7418	33.9944	34.8937	36.7277	32.0617	32.4004	35.545	1342	2049	1251	1417	1677	1583	1497	1798	1594	1680	2254	1550
ENSMUSG00000028270|Gbp2	3	0.315859	0.0445212	0.569352	25.2334	26.7701	21.0335	25.1435	27.089	30.7341	36.9819	40.6039	29.5372	25.9003	42.2842	22.8569	26.0006	33.0274	1023	1601	887	1222	1335	1423	1425	1987	1385	1247	2595	1105
ENSMUSG00000042589|Cux2	5	-0.225274	0.0441451	0.569352	34.0145	31.1175	31.8703	37.3243	32.9533	31.7276	29.0145	28.4044	30.8381	36.9915	21.1828	26.3734	33.1679	28.8008	1379	1861	1344	1814	1624	1469	1118	1390	1446	1781	1300	1275
ENSMUSG00000058318|Phf21a	2	-0.110112	0.0435074	0.569352	27.626	26.118	27.1514	27.8595	26.7441	23.7147	25.2774	23.9087	24.8667	24.5502	23.1545	25.7321	26.5356	24.5816	1120	1562	1145	1354	1318	1098	974	1170	1166	1182	1421	1244
ENSMUSG00000032741|Tpcn1	5	-0.224011	0.0442686	0.569352	27.8233	26.2685	28.0762	27.2628	22.6046	21.9869	21.696	24.9918	22.6487	26.1911	16.7181	20.6643	25.6704	22.1517	1128	1571	1184	1325	1114	1018	836	1223	1062	1261	1026	999
ENSMUSG00000046380|Jrk	15	-0.111688	0.0443542	0.569352	12.3824	12.7079	11.9751	12.0573	13.575	13.2828	11.7823	11.5457	11.367	12.0466	12.1231	11.4181	12.6634	11.7138	502	760	505	586	669	615	454	565	533	580	744	552
ENSMUSG00000038770|Kpna7	5	0.221178	0.0444234	0.569352	6.19118	7.40735	7.30362	7.40724	7.08171	8.29367	9.91373	7.31566	9.89549	9.28423	8.32648	6.8881	7.28079	8.60395	251	443	308	360	349	384	382	358	464	447	511	333
ENSMUSG00000059013|Sh2d3c	2	-0.391938	0.0441783	0.569352	12.259	10.2499	9.48522	11.2137	10.0037	8.76883	8.74588	9.15479	9.23437	11.7766	4.7091	6.10207	10.3301	8.28714	497	613	400	545	493	406	337	448	433	567	289	295
ENSMUSG00000066149|Cdc26	4	-0.145605	0.0442389	0.569352	7.69581	8.0093	7.6356	7.613	7.67016	8.63924	7.57804	7.00914	6.78182	6.31411	7.83764	7.23975	7.87718	7.12675	312	479	322	370	378	400	292	343	318	304	481	350
ENSMUSG00000090394|4930523C07Rik	1	-0.360778	0.0436076	0.569352	6.19118	8.27683	7.37476	5.63773	4.32207	4.5356	4.64544	5.45609	5.43825	4.79789	3.68255	4.09563	6.05636	4.68598	251	495	311	274	213	210	179	267	255	231	226	198
ENSMUSG00000093634|Gm10860	14	-0.321558	0.043717	0.569352	2.95993	3.42778	2.94042	2.51023	2.80022	3.3477	2.25784	3.80087	2.40989	2.30548	2.0694	1.9237	2.99771	2.4612	120	205	124	122	138	155	87	186	113	111	127	93
ENSMUSG00000072763|5430403G16Rik	5	-0.221234	0.043592	0.569352	3.08326	2.39108	3.01156	2.42793	2.51614	2.69976	2.3357	2.30913	2.28193	1.93162	2.24864	2.60631	2.68829	2.28555	125	143	127	118	124	125	90	113	107	93	138	126
ENSMUSG00000090551|A730015C16Rik	4	0.227305	0.0443251	0.569352	2.17062	1.97306	1.73105	2.01642	1.86681	1.57666	2.12808	2.08435	2.40989	1.91085	2.41158	2.27535	1.8891	2.20335	88	118	73	98	92	73	82	102	113	92	148	110
ENSMUSG00000043644|0610009L18Rik	11	-0.206902	0.0439964	0.569352	2.21995	1.73897	1.84962	1.72836	1.84652	1.83584	1.63499	1.49174	1.62081	1.66161	1.56427	1.67548	1.86987	1.60815	90	104	78	84	91	85	63	73	76	80	96	81
ENSMUSG00000050105|Grrp1	4	0.359691	0.0436307	0.569352	1.25797	1.27079	1.4465	1.17281	0.892822	0.950316	1.50523	1.55305	1.51418	1.18389	2.00422	1.15836	1.1652	1.48649	51	76	61	57	44	44	58	76	71	57	123	56
ENSMUSG00000087516|Tbx3os1	5	-0.34271	0.0432911	0.569352	2.07195	1.65537	1.92076	1.85181	1.6436	1.81424	1.1419	1.26696	0.981019	1.97316	1.66204	1.67548	1.82629	1.45009	84	99	81	90	81	84	44	62	46	95	102	81
ENSMUSG00000086629|2810403D21Rik	X	-0.3125	0.0433181	0.569352	1.70196	1.78913	1.70734	1.50202	1.82623	1.44707	1.63499	1.63478	1.53551	1.18389	0.961374	1.32384	1.66229	1.37906	69	107	72	73	90	67	63	80	72	57	59	64
ENSMUSG00000065822|Snord15a	7	0.47444	0.0445383	0.569352	0.81398	0.735718	0.806243	0.596695	1.11603	1.0799	1.71284	1.16478	1.55683	0.706183	1.1732	1.03425	0.858095	1.22468	33	44	34	29	55	50	66	57	73	34	72	50
ENSMUSG00000090286|Gm17615	14	0.348441	0.0443875	0.569352	0.912645	0.819323	0.948522	0.658421	1.11603	0.842326	1.27166	1.41	0.831733	1.16312	0.993963	1.11699	0.882877	1.13124	37	49	40	32	55	39	49	69	39	56	61	54
ENSMUSG00000105076|A930003O13Rik	5	-0.42543	0.0434104	0.569352	0.715316	0.902927	1.16194	0.740724	0.771074	0.950316	1.06404	0.572175	0.469183	0.519252	0.635485	0.765345	0.873716	0.670913	29	54	49	36	38	44	41	28	22	25	39	37
ENSMUSG00000085414|Sspnos	6	-0.384229	0.0440094	0.569352	0.961977	0.852764	0.711391	0.534968	0.730491	0.647943	0.519044	0.633479	0.575815	0.726953	0.456245	0.475755	0.739922	0.564548	39	51	30	26	36	30	20	31	27	35	28	23
ENSMUSG00000026828|Galnt5	2	-0.594508	0.0445136	0.569352	0.493322	1.05341	0.78253	0.884754	0.56816	0.583149	0.389283	0.653914	0.490509	0.456942	0.733251	0.227535	0.727555	0.491906	20	63	33	43	28	27	15	32	23	22	45	11
ENSMUSG00000039981|Zc3h12d	10	-0.429727	0.0439877	0.569352	0.616652	0.601951	0.569113	0.370362	0.466703	0.56155	0.415235	0.449566	0.255918	0.394632	0.342184	0.517125	0.531055	0.395776	25	36	24	18	23	26	16	22	12	19	21	25
ENSMUSG00000035683|Melk	4	-0.685747	0.0445494	0.569352	0.56732	0.56851	0.474261	0.411513	0.405828	0.367168	0.519044	0.286087	0.341224	0.519252	0.114061	0.20685	0.465767	0.331086	23	34	20	20	20	17	20	14	16	25	7	10
ENSMUSG00000110050|RP23-112D14.4	8	0.635357	0.0435887	0.569352	0.147996	0.250813	0.308269	0.246908	0.162331	0.107991	0.363331	0.306522	0.170612	0.456942	0.374773	0.24822	0.204051	0.320067	6	15	13	12	8	5	14	15	8	22	23	12
ENSMUSG00000035472|Slc25a21	12	-0.543362	0.0444983	0.569352	0.641318	0.401301	0.355696	0.452665	0.405828	0.388766	0.415235	0.367827	0.383877	0.311551	0.14665	0.268905	0.440929	0.315674	26	24	15	22	20	18	16	18	18	15	9	13
ENSMUSG00000107971|Gm44260	6	0.483706	0.0442148	0.569352	0.221995	0.167209	0.23713	0.288059	0.121748	0.215981	0.259522	0.326957	0.255918	0.353092	0.293301	0.227535	0.208687	0.286054	9	10	10	14	6	10	10	16	12	17	18	11
ENSMUSG00000019370|Calm3	7	0.129852	0.0442816	0.569352	615.32	645.208	593.395	597.538	678.403	707.078	732.89	643.615	695.329	642.294	772.032	712.536	639.49	699.783	24946	38587	25024	29041	33433	32738	28240	31496	32604	30924	47380	34447
ENSMUSG00000006575|Rundc3a	11	0.113745	0.0441874	0.569352	189.707	203.777	187.689	199.522	217.666	223.173	231.26	210.397	221.369	214.285	231.87	211.008	203.589	220.031	7691	12187	7915	9697	10727	10333	8911	10296	10380	10317	14230	10201
ENSMUSG00000003348|Mob3a	10	0.153299	0.0440782	0.569352	79.8934	86.9652	78.1582	79.4838	85.2645	90.9496	89.6388	80.881	90.1257	86.6736	108.489	102.97	83.4525	93.1296	3239	5201	3296	3863	4202	4211	3454	3958	4226	4173	6658	4978
ENSMUSG00000021936|Mapk8	14	0.123823	0.0443158	0.569352	66.1051	66.8835	64.9737	68.8874	75.5044	74.5782	73.7821	68.334	73.7897	75.2085	82.6782	80.5474	69.4887	75.7233	2680	4000	2740	3348	3721	3453	2843	3344	3460	3621	5074	3894
ENSMUSG00000015290|Ubl4a	X	0.157827	0.0445903	0.569352	41.5623	41.5179	39.5534	37.8387	43.2816	44.6217	47.3627	41.6461	44.1245	41.2909	56.1508	47.4514	41.3959	46.3377	1685	2483	1668	1839	2133	2066	1825	2038	2069	1988	3446	2294
ENSMUSG00000016494|Cd34	1	-0.31441	0.0441292	0.569352	29.5253	42.9726	33.8859	36.2955	24.025	28.5527	28.236	34.2487	25.5705	25.7757	19.0808	24.822	32.5428	26.2889	1197	2570	1429	1764	1184	1322	1088	1676	1199	1241	1171	1200
ENSMUSG00000006390|Elovl1	4	0.21613	0.0440968	0.569352	12.259	14.4134	14.7021	14.0943	15.7056	14.8163	15.7011	14.7335	14.8219	14.6637	21.0362	19.4439	14.3318	16.7334	497	862	620	685	774	686	605	721	695	706	1291	940
ENSMUSG00000005043|Sgsh	11	-0.108719	0.0444037	0.569352	14.923	14.196	14.9866	15.1848	14.0822	14.2115	13.7547	13.487	14.1395	13.9367	12.4164	13.6107	14.5974	13.5575	605	849	632	738	694	658	530	660	663	671	762	658
ENSMUSG00000049176|Frmpd4	X	0.124591	0.0446429	0.56959	63.3425	60.5296	63.1715	71.5622	68.2603	70.1722	75.6506	65.657	67.8182	75.4785	70.8647	77.4446	66.1731	72.1523	2568	3620	2664	3478	3364	3249	2915	3213	3180	3634	4349	3744
ENSMUSG00000078552|Dcdc2b	4	0.21962	0.0446993	0.56959	4.2919	4.51464	3.24869	3.31268	4.34236	4.23323	4.61949	4.59783	4.77713	3.94632	4.83946	5.04714	3.99058	4.63789	174	270	137	161	214	196	178	225	224	190	297	244
ENSMUSG00000039450|Dcxr	11	-0.226615	0.0446724	0.56959	2.9106	3.62843	3.74666	3.39499	4.13945	3.47729	2.9326	3.73957	3.00704	2.59626	3.11224	2.85453	3.54957	3.04037	118	217	158	165	204	161	113	183	141	125	191	138
ENSMUSG00000109455|Gm44710	7	-0.379733	0.044753	0.56959	0.986643	1.13702	1.2805	1.68721	1.82623	1.74945	1.11594	0.940001	1.02367	0.893114	1.30356	1.2411	1.44451	1.08623	40	68	54	82	90	81	43	46	48	43	80	60
ENSMUSG00000006740|Kif5b	18	0.158276	0.0447539	0.56959	240.568	248.94	235.779	234.069	267.664	270.063	265.05	255.415	266.368	247.496	327.796	315.301	249.514	279.571	9753	14888	9943	11376	13191	12504	10213	12499	12490	11916	20117	15243
ENSMUSG00000022564|Grina	15	0.111076	0.0448839	0.56962	553.852	562.356	529.441	533.651	537.844	570.665	618.726	606.239	632.01	620.506	556.635	523.558	547.968	592.946	22454	33632	22327	25936	26506	26422	23841	29667	29635	29875	34161	25311
ENSMUSG00000036095|Dgkb	12	-0.104095	0.0450464	0.56962	250.879	239.945	250.078	246.065	271.885	270.343	256.382	238.29	241.565	238.212	223.202	225.156	254.866	237.134	10171	14350	10546	11959	13399	12517	9879	11661	11327	11469	13698	10885
ENSMUSG00000029447|Cct6a	5	0.188029	0.0450088	0.56962	178.385	187.524	167.343	171.704	199.546	208.443	200.61	187.305	202.516	184.563	259.799	239.367	185.491	212.36	7232	11215	7057	8345	9834	9651	7730	9166	9496	8886	15944	11572
ENSMUSG00000100826|Snhg14	7	0.163409	0.0449765	0.56962	70.7916	77.1668	87.8568	91.6029	88.2677	80.9497	89.4572	87.6244	80.4222	93.7562	98.8423	106.011	82.7726	92.6855	2870	4615	3705	4452	4350	3748	3447	4288	3771	4514	6066	5125
ENSMUSG00000022883|Robo1	16	0.195547	0.0448695	0.56962	26.0227	22.3056	19.9664	18.0449	26.0136	21.5549	25.6667	24.8078	28.4709	27.3127	23.1545	23.1879	22.318	25.4334	1055	1334	842	877	1282	998	989	1214	1335	1315	1421	1121
ENSMUSG00000036777|Anln	9	-0.190721	0.0449277	0.56962	15.7863	13.477	16.196	14.1972	13.8793	15.4642	14.7668	13.9161	14.3954	10.8004	11.0151	13.6728	14.8334	13.0944	640	806	683	690	684	716	569	681	675	520	676	661
ENSMUSG00000045659|Plekha7	7	0.239931	0.0448718	0.56962	8.04114	8.8955	9.62749	11.4606	7.93394	8.63924	9.86183	9.23653	8.97845	11.6728	11.4713	13.197	9.09966	10.7363	326	532	406	557	391	400	380	452	421	562	704	638
ENSMUSG00000049811|Fam161a	11	-0.147694	0.0449181	0.56962	4.76055	4.34743	4.43434	4.15629	4.44382	4.5572	3.89283	4.04609	3.86009	4.07094	3.81291	4.38522	4.44994	4.01135	193	260	187	202	219	211	150	198	181	196	234	212
ENSMUSG00000019986|Ahi1	10	-0.145924	0.0449927	0.569621	233.563	243.774	218.729	236.414	245.973	241.791	224.538	182.054	232.651	241.058	191.427	217.71	236.707	214.906	9469	14579	9224	11490	12122	11195	8652	8909	10909	11606	11748	10525
ENSMUSG00000001416|Cct3	3	0.172964	0.0450303	0.569621	165.435	176.138	164.094	165.305	186.356	198.119	189.217	177.088	189.166	178	242.429	218.909	175.908	199.135	6707	10534	6920	8034	9184	9173	7291	8666	8870	8570	14878	10583
ENSMUSG00000031012|Cask	X	0.124735	0.0451566	0.570647	51.1821	48.8082	48.9674	47.5915	53.6911	54.9455	55.1224	52.1905	55.8967	50.5129	62.7011	56.4493	50.8643	55.4788	2075	2919	2065	2313	2646	2544	2124	2554	2621	2432	3848	2729
ENSMUSG00000000957|Mmp14	14	-0.18065	0.0452296	0.571202	17.7596	19.3628	17.6188	20.0819	15.9693	14.9675	15.3377	18.657	14.7366	15.723	14.5836	14.3761	17.6266	15.569	720	1158	743	976	787	693	591	913	691	757	895	695
ENSMUSG00000036323|Srp72	5	0.139361	0.0453208	0.571251	114.278	114.17	108.44	105.533	115.864	128.984	123.584	117.704	124.056	114.007	145.738	132.694	114.545	126.297	4633	6828	4573	5129	5710	5972	4762	5760	5817	5489	8944	6415
ENSMUSG00000053080|2700081O15Rik	19	0.118096	0.0453167	0.571251	32.5592	32.8064	32.3683	33.4972	34.9621	33.2179	35.84	33.4926	35.9991	41.9556	35.6849	34.0475	33.2352	36.1699	1320	1962	1365	1628	1723	1538	1381	1639	1688	2020	2190	1646
ENSMUSG00000037808|Fam76b	9	-0.173449	0.0452952	0.571251	11.4204	13.7446	14.0144	13.333	12.256	12.2029	10.1733	12.1791	10.4926	12.4828	10.1677	13.0729	12.8286	11.4281	463	822	591	648	604	565	392	596	492	601	624	632
ENSMUSG00000025616|Usp16	16	0.109079	0.0453551	0.571317	25.2334	26.3354	27.3649	26.6249	28.2254	29.287	28.0803	28.6292	27.7884	29.3066	31.595	30.2621	27.1785	29.2769	1023	1575	1154	1294	1391	1356	1082	1401	1303	1411	1939	1463
ENSMUSG00000038280|Ostm1	10	0.115906	0.0454442	0.57134	77.5008	81.0126	76.4746	77.8172	87.9633	91.5111	93.35	85.6627	93.3887	84.9497	88.9189	86.5046	82.0466	88.7958	3142	4845	3225	3782	4335	4237	3597	4192	4379	4090	5457	4182
ENSMUSG00000046079|Lrrc8d	5	-0.11923	0.0454369	0.57134	35.5932	29.6795	29.5227	29.6701	30.9647	32.1812	29.7412	27.8118	29.7505	29.0158	26.6089	29.5588	31.2686	28.7478	1443	1775	1245	1442	1526	1490	1146	1361	1395	1397	1633	1429
ENSMUSG00000018442|Derl2	11	0.121037	0.0454073	0.57134	33.7679	35.6823	31.3724	33.4766	36.9507	38.9198	38.4871	35.8835	37.364	36.7838	39.2208	40.6253	35.0283	38.0608	1369	2134	1323	1627	1821	1802	1483	1756	1752	1771	2407	1964
ENSMUSG00000028088|Fmo5	3	-0.29768	0.0454859	0.571498	4.93321	4.41431	4.31577	3.49786	3.44954	3.71487	2.59522	4.25044	3.64683	2.45087	3.30778	3.53713	4.05426	3.29804	200	264	182	170	170	172	100	208	171	118	203	171
ENSMUSG00000067889|Sptbn2	19	0.137013	0.0457326	0.573132	135.885	129.587	126.983	134.441	140.518	148.66	138.818	134.645	139.475	153.906	167.246	165.211	136.012	149.884	5509	7750	5355	6534	6925	6883	5349	6589	6540	7410	10264	7987
ENSMUSG00000086347|Gm11626	11	0.193871	0.0457135	0.573132	8.16447	9.19648	8.77383	8.31257	10.1457	9.67595	10.4328	12.7922	8.95712	9.05576	10.7218	10.4459	9.04483	10.4009	331	550	370	404	500	448	402	626	420	436	658	505
ENSMUSG00000034551|Hdx	X	-0.167893	0.0456541	0.573132	5.84586	6.22016	5.52514	5.59658	5.37723	5.29153	4.61949	4.47522	4.79846	5.13021	5.40977	5.70906	5.64275	5.0237	237	372	233	272	265	245	178	219	225	247	332	276
ENSMUSG00000032698|Lmo2	2	-0.252497	0.0456913	0.573132	3.97124	4.93266	3.48582	4.01226	3.85537	3.75807	3.5295	4.1074	3.88142	2.70011	2.9493	3.35097	4.00257	3.41978	161	295	147	195	190	174	136	201	182	130	181	162
ENSMUSG00000026036|Nif3l1	1	0.145818	0.0457668	0.573179	23.2848	23.6099	19.5395	21.5016	24.4917	25.8529	25.2515	24.3992	25.4638	23.6779	28.1568	25.6494	23.0467	25.4331	944	1412	824	1045	1207	1197	973	1194	1194	1140	1728	1240
ENSMUSG00000032000|Birc3	9	-0.107913	0.0457948	0.573179	16.7976	17.6907	17.1682	16.0284	16.3752	17.8616	15.1042	16.2865	16.7626	15.3699	15.0398	16.0722	16.987	15.7725	681	1058	724	779	807	827	582	797	786	740	923	777
ENSMUSG00000028601|Echdc2	4	-0.296383	0.0458968	0.57409	5.5992	5.25035	6.11796	5.82292	4.82936	5.05395	4.74925	5.21087	5.0757	5.64946	3.14483	3.51645	5.44562	4.55776	227	314	258	283	238	234	183	255	238	272	193	170
ENSMUSG00000028884|Rpa2	4	-0.172708	0.0459448	0.574324	7.57249	8.47748	7.92016	7.18091	9.39493	8.85522	8.33065	6.94783	7.31499	6.70874	6.94145	7.81893	8.23353	7.34376	307	507	334	349	463	410	321	340	343	323	426	378
ENSMUSG00000026739|Bmi1	2	0.101941	0.0460076	0.574743	24.1728	25.0813	24.4481	24.3616	26.9064	25.6585	27.691	27.1987	27.4472	24.5502	27.3095	27.6145	25.1048	26.9685	980	1500	1031	1184	1326	1188	1067	1331	1287	1182	1676	1335
ENSMUSG00000038026|Kcnj9	1	-0.308122	0.0461168	0.575741	2.81193	2.85927	3.13012	2.32505	3.46983	4.19003	2.80284	2.30913	3.15632	2.30548	2.08569	2.50288	3.13104	2.52706	114	171	132	113	171	194	108	113	148	111	128	121
ENSMUSG00000097527|1700112J16Rik	7	-0.394136	0.0461857	0.576006	1.40597	1.07014	0.972235	1.09051	1.35953	1.29589	0.674757	0.960436	0.917039	1.18389	0.61919	1.2411	1.19904	0.932736	57	64	41	53	67	60	26	47	43	57	38	60
ENSMUSG00000033579|Fa2h	8	-0.387325	0.0461966	0.576006	0.838646	0.551789	0.592826	0.473241	0.629034	0.647943	0.415235	0.633479	0.490509	0.436172	0.358478	0.49644	0.622246	0.471719	34	33	25	23	31	30	16	31	23	21	22	24
ENSMUSG00000020453|Patz1	11	-0.103851	0.0463178	0.577004	17.0689	16.8379	18.0693	18.8267	17.1868	17.3649	16.4277	15.7961	15.7176	17.073	15.936	17.0651	17.5591	16.3359	692	1007	762	915	847	804	633	773	737	822	978	825
ENSMUSG00000098188|Sowahc	10	0.10456	0.0463355	0.577004	24.4441	23.8774	22.0531	21.9954	22.6858	23.0884	23.5127	25.4413	23.9923	23.491	25.8919	26.0631	23.024	24.732	991	1428	930	1069	1118	1069	906	1245	1125	1131	1589	1260
ENSMUSG00000097221|1810049J17Rik	15	0.274422	0.0463684	0.577049	5.15521	7.79192	5.12202	5.90522	6.45267	4.60039	6.98114	6.35522	7.18703	7.02029	8.78272	5.99865	5.83791	7.05417	209	466	216	287	318	213	269	311	337	338	539	290
ENSMUSG00000105048|Gm42966	5	0.66049	0.046441	0.577322	0.246661	0.133767	0.426835	0.14403	0.162331	0.172785	0.519044	0.245218	0.277244	0.353092	0.391067	0.186165	0.214401	0.328638	10	8	18	7	8	8	20	12	13	17	24	9
ENSMUSG00000007888|Crlf1	8	0.374076	0.0464492	0.577322	0.221995	0.300976	0.284557	0.349786	0.405828	0.367168	0.415235	0.47	0.42653	0.353092	0.439951	0.393015	0.321718	0.416304	9	18	12	17	20	17	16	23	20	17	27	19
ENSMUSG00000022636|Alcam	16	0.112373	0.0479223	0.578585	235.734	226.2	222.76	223.123	225.336	217.039	230.196	220.655	235.572	243.114	273.715	259.597	225.032	243.808	9557	13528	9394	10844	11105	10049	8870	10798	11046	11705	16798	12550
ENSMUSG00000032458|Copb2	9	0.123141	0.0472032	0.578585	117.731	126.911	115.648	118.228	133.477	132.31	127.97	128.331	133.824	126.365	150.691	143.823	124.051	135.167	4773	7590	4877	5746	6578	6126	4931	6280	6275	6084	9248	6953
ENSMUSG00000028778|Hcrtr1	4	0.128299	0.0476111	0.578585	65.6611	62.7701	54.6586	57.7559	66.7994	65.4422	69.3442	64.2061	71.0385	74.0246	64.2817	64.5992	62.1812	67.9157	2662	3754	2305	2807	3292	3030	2672	3142	3331	3564	3945	3123
ENSMUSG00000028811|Yars	4	0.161806	0.0467573	0.578585	59.3219	61.2485	55.2988	58.3115	63.573	62.7641	62.6745	59.2201	63.7662	63.9511	83.7047	72.0665	60.0863	67.5639	2405	3663	2332	2834	3133	2906	2415	2898	2990	3079	5137	3484
ENSMUSG00000047787|Flrt1	19	0.180805	0.0472098	0.578585	40.9704	33.3916	31.9652	35.1844	29.869	32.3971	37.2154	38.867	38.1957	44.0741	31.6276	40.977	33.9629	38.4928	1661	1997	1348	1710	1472	1500	1434	1902	1791	2122	1941	1981
ENSMUSG00000028729|Ebna1bp2	4	0.12319	0.0465957	0.578585	31.8192	34.7125	34.8819	35.6988	36.0781	37.0623	37.5528	35.904	36.1058	36.223	43.3759	40.0255	35.0421	38.1978	1290	2076	1471	1735	1778	1716	1447	1757	1693	1744	2662	1935
ENSMUSG00000043670|Diras1	10	0.172117	0.0477211	0.578585	32.6579	29.1779	26.8669	27.7772	29.6255	29.4598	33.6081	28.7109	31.9897	29.9089	41.4205	32.7857	29.2609	33.0706	1324	1745	1133	1350	1460	1364	1295	1405	1500	1440	2542	1585
ENSMUSG00000031583|Wrn	8	-0.097709	0.0476402	0.578585	25.1841	24.8138	25.8235	26.3574	24.715	24.8162	25.0179	24.1335	23.6084	23.6156	21.6554	24.0567	25.285	23.6812	1021	1484	1089	1281	1218	1149	964	1181	1107	1137	1329	1163
ENSMUSG00000043445|Pgp	17	0.209795	0.0474806	0.578585	15.8603	16.9215	14.4175	14.8556	20.1494	17.8184	19.1527	18.187	17.6157	16.2422	23.3174	21.1608	16.6705	19.2793	643	1012	608	722	993	825	738	890	826	782	1431	1023
ENSMUSG00000039349|C130074G19Rik	1	-0.265552	0.0472867	0.578585	22.4461	23.8774	20.5355	20.658	19.2363	19.2223	20.3206	23.8474	19.2365	13.459	13.9481	16.6101	20.9959	17.9036	910	1428	866	1004	948	890	783	1167	902	648	856	803
ENSMUSG00000085148|Mir22hg	11	-0.168061	0.0468245	0.578585	16.8469	19.948	17.0497	19.3411	21.9756	22.5268	16.7911	18.0439	16.3787	17.0522	16.7833	19.5266	19.6147	17.4293	683	1193	719	940	1083	1043	647	883	768	821	1030	944
ENSMUSG00000046805|Mpeg1	19	-0.235741	0.0475594	0.578585	17.8829	19.831	16.2434	15.3494	17.3289	16.3714	14.3256	21.1705	13.9688	12.7944	13.6385	12.9281	17.1678	14.8043	725	1186	685	746	854	758	552	1036	655	616	837	625
ENSMUSG00000029378|Areg	5	1.99276	0.0471415	0.578585	1.72663	1.30423	1.32793	1.29627	1.52186	1.31748	3.06236	2.49305	2.87908	1.41237	57.324	10.5494	1.41573	12.9534	70	78	56	63	75	61	118	122	135	68	3518	510
ENSMUSG00000074743|Thbd	2	-0.340376	0.0479441	0.578585	11.5191	18.5936	15.9826	14.1972	13.575	13.9308	8.9535	17.0018	14.9712	8.91037	11.1943	9.9288	14.633	11.8267	467	1112	674	690	669	645	345	832	702	429	687	480
ENSMUSG00000030107|Usp18	6	0.640986	0.0472879	0.578585	5.77186	7.57455	3.98379	6.66652	9.47609	7.10577	10.0694	26.8718	8.296	10.4058	7.85394	6.82605	6.7631	11.7205	234	453	168	324	467	329	388	1315	389	501	482	330
ENSMUSG00000060534|Dcc	18	0.216227	0.0469133	0.578585	10.1624	8.24339	8.67897	8.76524	7.73103	7.19217	8.92755	10.1561	10.9192	11.8597	8.42424	8.72907	8.4622	9.83597	412	493	366	426	381	333	344	497	512	571	517	422
ENSMUSG00000097823|Gm16701	1	-0.155383	0.047965	0.578585	8.80579	8.8119	8.56041	8.72409	9.53697	10.7127	9.29088	7.64262	8.72253	7.95494	7.70729	8.39811	9.19197	8.28606	357	527	361	424	470	496	358	374	409	383	473	406
ENSMUSG00000108043|Zim3	7	-0.223111	0.0472499	0.578585	7.81915	7.3739	6.75822	7.75703	9.15143	7.49454	7.1628	6.62088	6.99509	7.7057	4.98611	6.84673	7.72571	6.71955	317	441	285	377	451	347	276	324	328	371	306	331
ENSMUSG00000078700|D030028A08Rik	11	-0.155838	0.0470194	0.578585	5.5252	6.65491	5.31172	5.43198	5.82364	6.28505	5.39805	5.39479	5.22499	4.90174	5.32829	5.27467	5.83875	5.25376	224	398	224	264	287	291	208	264	245	236	327	255
ENSMUSG00000027931|Npr1	3	-0.479181	0.0478438	0.578585	8.83046	8.74502	7.13763	7.67473	4.78878	5.16195	4.33401	8.90957	6.48325	4.42403	3.66626	3.64056	7.05642	5.24295	358	523	301	373	236	239	167	436	304	213	225	176
ENSMUSG00000097025|Gm26558	2	0.232076	0.0467994	0.578585	2.34328	2.50813	2.34759	2.69541	2.63788	2.35419	2.41355	2.90174	3.58285	2.82473	3.32407	2.50288	2.48108	2.92497	95	150	99	131	130	109	93	142	168	136	204	121
ENSMUSG00000086289|Gm16933	8	-0.210208	0.047856	0.578585	2.44194	2.95959	2.3713	2.34563	2.51614	3.00213	2.41355	2.53392	2.23928	2.09778	2.18346	2.10987	2.60612	2.26298	99	177	100	114	124	139	93	124	105	101	134	102
ENSMUSG00000036030|Prtg	9	-0.270861	0.0474043	0.578585	2.24461	2.27404	2.65586	2.4485	2.31322	2.37579	1.99832	2.30913	2.1753	2.30548	1.38503	1.94439	2.38534	2.01961	91	136	112	119	114	110	77	113	102	111	85	94
ENSMUSG00000103477|5930409G06Rik	3	0.328539	0.0469252	0.578585	1.40597	1.67209	1.51764	1.33742	1.29865	1.79264	1.50523	1.94131	1.66347	1.5993	1.95534	2.81316	1.50407	1.91297	57	100	64	65	64	83	58	95	78	77	120	136
ENSMUSG00000039236|Isg20	7	0.523514	0.0474677	0.578585	1.50463	2.02323	0.806243	1.11109	0.730491	0.777531	1.71284	2.14565	1.55683	1.18389	1.7761	1.26178	1.15887	1.60618	61	121	34	54	36	36	66	105	73	57	109	61
ENSMUSG00000052673|Gm9887	12	0.349486	0.0477769	0.578585	0.912645	1.22062	0.687678	1.46087	1.07544	1.18789	1.40142	1.24652	1.68479	1.37083	1.41762	1.17904	1.09086	1.38337	37	73	29	71	53	55	54	61	79	66	87	57
ENSMUSG00000096948|Gm4221	18	-0.308589	0.0471609	0.578585	1.47996	1.68881	1.70734	1.85181	1.37982	1.42547	1.47927	1.28739	1.045	1.3916	0.993963	1.67548	1.58887	1.31212	60	101	72	90	68	66	57	63	49	67	61	81
ENSMUSG00000049690|Nckap5	1	-0.436113	0.046726	0.578585	2.29394	1.42127	2.56101	1.87239	1.44069	1.23109	1.27166	1.18522	1.79143	1.16312	0.928785	1.48932	1.8034	1.30492	93	85	108	91	71	57	49	58	84	56	57	72
ENSMUSG00000074403|Hist2h3b	3	-0.349208	0.0472864	0.578585	1.13464	1.63864	1.47021	1.5226	1.82623	0.993512	1.16785	0.980871	1.08765	0.913884	1.1895	1.36521	1.43097	1.11749	46	98	62	74	90	46	45	48	51	44	73	66
ENSMUSG00000032899|Styk1	6	0.41928	0.0478825	0.578585	0.369991	0.635393	0.735104	0.699573	0.7102	0.647943	0.700709	0.960436	0.78908	0.664643	1.1895	0.74466	0.633034	0.841504	15	38	31	34	35	30	27	47	37	32	73	36
ENSMUSG00000060509|Xcr1	9	-0.59926	0.0474213	0.578585	0.764648	0.819323	0.901096	0.781876	1.6639	0.842326	0.700709	0.940001	0.810407	0.726953	0.505129	0.268905	0.962194	0.658684	31	49	38	38	82	39	27	46	38	35	31	13
ENSMUSG00000060843|Ctnna3	10	-0.524308	0.0466775	0.578585	0.912645	1.25406	1.01966	0.864178	0.608743	0.691139	0.856422	0.633479	0.959692	0.560792	0.358478	0.53781	0.891738	0.651112	37	75	43	42	30	32	33	31	45	27	22	26
ENSMUSG00000040998|Npnt	3	-0.923478	0.0475999	0.578585	1.40597	3.46122	0.616539	0.967057	0.913114	0.604747	0.5969	1.0013	0.917039	0.560792	0.456245	0.310275	1.32811	0.640426	57	207	26	47	45	28	23	49	43	27	28	15
ENSMUSG00000042498|D330045A20Rik	X	-0.436011	0.0472459	0.578585	1.20864	0.819323	0.711391	0.7613	1.01457	0.604747	0.389283	0.633479	0.682448	0.706183	0.782135	0.49644	0.853328	0.614994	49	49	30	37	50	28	15	31	32	34	48	24
ENSMUSG00000027016|Zfp385b	2	-0.470741	0.0472824	0.578585	0.887979	0.902927	0.877382	0.576119	0.56816	0.777531	0.570948	0.592609	0.42653	0.353092	0.879902	0.49644	0.765016	0.553253	36	54	37	28	28	36	22	29	20	17	54	24
ENSMUSG00000053687|Dpep2	8	-0.389288	0.0472597	0.578585	0.56732	0.685556	0.687678	0.493816	0.7102	0.583149	0.493091	0.408696	0.469183	0.311551	0.586601	0.599865	0.621286	0.478165	23	41	29	24	35	27	19	20	22	15	36	29
ENSMUSG00000044352|Sowaha	11	-0.443354	0.0474563	0.578585	0.69065	0.518347	0.735104	0.596695	0.385537	0.410364	0.467139	0.429131	0.447856	0.270011	0.423656	0.351645	0.556116	0.39824	28	31	31	29	19	19	18	21	21	13	26	17
ENSMUSG00000107134|Gm42528	5	-0.618055	0.0467707	0.578585	0.369991	0.484905	0.924809	0.514392	0.669617	0.496756	0.363331	0.531305	0.447856	0.270011	0.179239	0.53781	0.576745	0.388259	15	29	39	25	33	23	14	26	21	13	11	26
ENSMUSG00000108200|Gm43931	6	-0.439953	0.047588	0.578585	0.493322	0.451464	0.426835	0.576119	0.385537	0.431962	0.285474	0.429131	0.277244	0.498482	0.228123	0.37233	0.460873	0.348464	20	27	18	28	19	20	11	21	13	24	14	18
ENSMUSG00000090057|Gm16333	4	0.529054	0.0479006	0.578585	0.271327	0.20065	0.308269	0.164605	0.202914	0.107991	0.207617	0.286087	0.36255	0.353092	0.244417	0.310275	0.209293	0.294006	11	12	13	8	10	5	8	14	17	17	15	15
ENSMUSG00000052221|Ppp1r36	12	-0.461596	0.0466818	0.578585	0.295993	0.351138	0.284556	0.329211	0.466703	0.259177	0.155713	0.224783	0.234591	0.353092	0.260712	0.20685	0.33113	0.23929	12	21	12	16	23	12	6	11	11	17	16	10
ENSMUSG00000006930|Hap1	11	0.116575	0.0478118	0.578585	88.3539	86.7311	79.4624	91.7263	86.3197	82.2887	86.5246	94.1431	93.8366	103.04	96.447	84.7464	85.8137	93.123	3582	5187	3351	4458	4254	3810	3334	4607	4400	4961	5919	4097
ENSMUSG00000020160|Meis1	11	0.11258	0.0472975	0.578585	56.3373	54.4599	57.8124	60.904	60.6916	60.7122	64.1019	56.5022	61.0364	64.2627	64.8031	69.0258	58.4862	63.2887	2284	3257	2438	2960	2991	2811	2470	2765	2862	3094	3977	3337
ENSMUSG00000021556|Golm1	13	0.121381	0.0479329	0.578585	56.584	54.8779	54.0183	53.7437	62.0715	62.9368	58.5481	57.2175	64.6193	61.9987	65.5527	66.1713	57.372	62.3513	2294	3282	2278	2612	3059	2914	2256	2800	3030	2985	4023	3199
ENSMUSG00000020515|Cnot8	11	-0.113677	0.047041	0.578585	29.55	30.131	30.6135	29.094	32.3648	32.0732	30.961	29.4057	29.6438	27.6034	26.8044	25.9597	30.6377	28.3963	1198	1802	1291	1414	1595	1485	1193	1439	1390	1329	1645	1255
ENSMUSG00000003273|Car11	7	-0.158807	0.0474838	0.578585	24.7154	27.3721	24.4956	25.7402	31.6546	30.9933	23.8501	21.5996	25.2719	25.6303	25.6475	25.3805	27.4952	24.5633	1002	1637	1033	1251	1560	1435	919	1057	1185	1234	1574	1227
ENSMUSG00000017057|Il13ra1	X	-0.211052	0.0479218	0.578585	19.4369	21.8207	24.045	25.8842	27.6572	29.5462	23.3051	22.3761	23.3312	21.0401	19.9118	17.9339	24.7317	21.3164	788	1305	1014	1258	1363	1368	898	1095	1094	1013	1222	867
ENSMUSG00000000560|Gabra2	5	0.970415	0.0466261	0.578585	0.12333	0.484905	0.189704	0.14403	0.182623	0.194383	0.23357	0.531305	0.36255	0.166161	1.14061	0.4137	0.219829	0.47465	5	29	8	7	9	9	9	26	17	8	70	20
ENSMUSG00000030127|Cops7a	6	0.104022	0.0480158	0.578842	67.7577	76.1301	67.843	70.2865	74.9362	76.738	78.8168	73.8718	77.2019	76.3093	83.9817	75.7898	72.2819	77.6619	2747	4553	2861	3416	3693	3553	3037	3615	3620	3674	5154	3664
ENSMUSG00000039740|Alg2	4	0.116476	0.0481166	0.579234	206.652	207.172	193.048	194.872	222.861	233.951	225.784	213.585	228.385	216.362	239.838	238.498	209.759	227.075	8378	12390	8141	9471	10983	10832	8700	10452	10709	10417	14719	11530
ENSMUSG00000042258|Isl1	13	0.122219	0.0481778	0.579234	150.956	162.092	145.48	160.449	172.822	176.672	174.996	163.417	172.936	167.116	182.205	192.639	161.412	175.552	6120	9694	6135	7798	8517	8180	6743	7997	8109	8046	11182	9313
ENSMUSG00000092558|Med20	17	0.125843	0.0482149	0.579234	15.441	17.3897	17.0971	18.6621	17.7347	18.3584	17.5437	18.0439	18.9806	19.0877	19.5697	20.9746	17.4472	19.0334	626	1040	721	907	874	850	676	883	890	919	1201	1014
ENSMUSG00000026017|Carf	1	-0.123579	0.0482588	0.579234	15.9096	17.7241	16.694	16.3165	17.9985	17.2137	14.8706	15.1626	14.3527	16.1591	15.5286	17.6029	16.9761	15.6128	645	1060	704	793	887	797	573	742	673	778	953	851
ENSMUSG00000039577|Nphp4	4	-0.164124	0.0480938	0.579234	11.9137	11.504	12.4019	13.2096	11.0385	10.9502	10.4068	10.2583	10.7485	12.5036	9.04343	10.7148	11.8363	10.6126	483	688	523	642	544	507	401	502	504	602	555	518
ENSMUSG00000100954|Gm10138	1	0.32052	0.0482503	0.579234	2.19528	2.79238	2.48987	2.22217	2.49585	1.64146	2.41355	3.24913	2.34591	2.76242	3.8292	2.60631	2.30617	2.86776	89	167	105	108	123	76	93	159	110	133	235	126
ENSMUSG00000097501|Gm26536	14	0.257858	0.0482911	0.579234	1.40597	1.82258	1.94447	2.2839	1.96827	1.77104	2.07617	2.14565	2.55918	1.97316	2.52564	2.04781	1.86604	2.22127	57	109	82	111	97	82	80	105	120	95	155	99
ENSMUSG00000028159|Dapp1	3	-0.305309	0.0483137	0.579234	2.39261	3.09336	2.94042	1.91354	2.47555	2.13821	2.3357	2.49305	2.13265	1.72392	1.72721	1.79959	2.49228	2.03535	97	185	124	93	122	99	90	122	100	83	106	87
ENSMUSG00000021930|Spryd7	14	0.192416	0.0482073	0.579234	82.1134	91.1789	80.2212	78.3933	100.524	104.448	104.535	95.4305	95.3294	86.8397	120.938	110.21	89.4798	102.214	3329	5453	3383	3810	4954	4836	4028	4670	4470	4181	7422	5328
ENSMUSG00000071537|Klrg2	6	-0.336508	0.0484631	0.58067	0.542654	0.76916	0.5454	0.658421	0.791365	0.56155	0.544996	0.47	0.490509	0.519252	0.439951	0.62055	0.644759	0.51421	22	46	23	32	39	26	21	23	23	25	27	30
ENSMUSG00000091455|Otogl	10	0.359053	0.048528	0.581093	0.912645	0.752439	0.663965	0.884754	0.791365	0.626345	1.08999	0.776523	0.810407	0.830804	1.20579	1.28247	0.771919	0.999331	37	45	28	43	39	29	42	38	38	40	74	62
ENSMUSG00000006273|Atp6v1b2	8	-0.15482	0.050894	0.581697	1088.05	1059.15	1024.64	1000.94	1228.34	1296.94	1011.75	894.207	1002.94	922.192	1126.62	1049.25	1116.34	1001.16	44111	63343	43210	48647	60535	60049	38985	43759	47028	44400	69141	50725
ENSMUSG00000017421|Zfp207	11	0.102963	0.0489929	0.581697	101.106	113.819	112.542	111.561	112.597	119.956	120.288	115.722	113.692	117.87	128.677	124.793	111.93	120.174	4099	6807	4746	5422	5549	5554	4635	5663	5331	5675	7897	6033
ENSMUSG00000021069|Pygl	12	0.134535	0.0520015	0.581697	89.7598	92.6503	72.2774	77.776	77.5538	82.7423	82.7875	92.2018	97.1635	90.7445	84.6661	92.2344	82.1266	89.9663	3639	5541	3048	3780	3822	3831	3190	4512	4556	4369	5196	4459
ENSMUSG00000021991|Cacna2d3	14	0.0972661	0.0507333	0.581697	66.7217	64.6763	60.0651	63.085	67.753	67.7532	68.903	65.1462	69.4817	68.4374	70.5225	74.7349	65.0091	69.5376	2705	3868	2533	3066	3339	3137	2655	3188	3258	3295	4328	3613
ENSMUSG00000021840|Mapk1ip1l	14	0.11979	0.0516588	0.581697	47.1369	46.1998	45.9796	44.3817	48.2124	51.7922	50.0358	45.8148	51.3542	50.0144	57.4706	53.7603	47.2838	51.4083	1911	2763	1939	2157	2376	2398	1928	2242	2408	2408	3527	2599
ENSMUSG00000021390|Ogn	13	-0.32864	0.0491196	0.581697	48.6662	62.837	57.2196	56.0687	78.609	78.7467	49.2313	65.9635	55.5555	32.2559	51.6046	51.7332	63.6912	51.0573	1973	3758	2413	2725	3874	3646	1897	3228	2605	1553	3167	2501
ENSMUSG00000000594|Gm2a	11	-0.179198	0.0512524	0.581697	37.2211	34.7627	31.6332	27.9418	30.4574	29.9782	29.4557	32.1031	32.0111	25.2564	24.7024	26.4768	31.9991	28.3343	1509	2079	1334	1358	1501	1388	1135	1571	1501	1216	1516	1280
ENSMUSG00000018659|Pnpo	11	-0.123248	0.0511307	0.581697	22.7421	27.8737	24.0687	22.4481	25.5469	26.868	22.6043	22.7235	22.862	22.1825	23.7736	22.9397	24.9246	22.8476	922	1667	1015	1091	1259	1244	871	1112	1072	1068	1459	1109
ENSMUSG00000020455|Trim11	11	-0.135291	0.050163	0.581697	12.0617	15.0822	13.8247	15.2671	13.6358	14.1036	12.0937	13.0783	13.3717	13.6044	12.1557	12.2869	13.9959	12.7651	489	902	583	742	672	653	466	640	627	655	746	594
ENSMUSG00000021952|Xpo4	14	0.121681	0.0508747	0.581697	10.8284	10.5509	11.7854	12.4071	12.3981	12.3541	12.3273	12.9557	12.1134	12.7528	13.0519	13.0109	11.7207	12.702	439	631	497	603	611	572	475	634	568	614	801	629
ENSMUSG00000020389|Cdkl3	11	0.113988	0.04986	0.581697	8.06581	7.82537	7.35104	7.65415	7.42666	7.62413	7.96732	8.13305	8.18937	8.37035	8.17983	8.87386	7.65786	8.28563	327	468	310	372	366	353	307	398	384	403	502	429
ENSMUSG00000021994|Wnt5a	14	-0.287425	0.0516104	0.581697	4.56322	5.95263	4.7189	4.7324	4.15974	4.19003	3.89283	5.31305	3.81744	4.13325	2.80265	3.84741	4.71949	3.96777	185	356	199	230	205	194	150	260	179	199	172	186
ENSMUSG00000016356|Col20a1	2	0.46905	0.050032	0.581697	2.04728	1.38783	2.82185	2.40735	1.27836	1.03671	2.02427	2.45218	1.7701	2.18086	2.73747	2.99932	1.8299	2.3607	83	83	119	117	63	48	78	120	83	105	168	145
ENSMUSG00000020857|Nme2	11	0.353434	0.0507445	0.581697	0.591986	1.23734	0.948522	1.04936	0.892822	0.928718	1.40142	1.14435	1.34357	1.1839	1.28726	0.91014	0.941459	1.21177	24	74	40	51	44	43	54	56	63	57	79	44
ENSMUSG00000018845|Unc45b	11	-0.381788	0.0516983	0.581697	1.18397	1.15374	0.85367	0.884754	0.85224	0.626345	0.752613	0.674349	0.831733	0.789263	0.505129	0.723975	0.925787	0.712844	48	69	36	43	42	29	29	33	39	38	31	35
ENSMUSG00000001588|Acap1	11	-0.635082	0.0490376	0.581697	1.3813	1.1203	1.11451	0.884754	0.973988	0.56155	1.08999	0.817392	1.00234	0.602333	0.325889	0.393015	1.00607	0.705161	56	67	47	43	48	26	42	40	47	29	20	19
ENSMUSG00000014704|Hoxa2	6	-0.7346	0.0507914	0.581697	0.419323	0.418022	0.331983	0.329211	0.365246	0.280775	0.259522	0.47	0.170612	0.0623103	0.179239	0.351645	0.357427	0.248888	17	25	14	16	18	13	10	23	8	3	11	17
ENSMUSG00000004552|Ctse	1	-0.580319	0.050601	0.581697	0.493321	0.317697	0.213417	0.411513	0.243497	0.475158	0.285474	0.163478	0.213265	0.311551	0.14665	0.310275	0.359101	0.238449	20	19	9	20	12	22	11	8	10	15	9	15
ENSMUSG00000015957|Wnt11	7	-0.986563	0.0504698	0.581697	0.56732	0.836043	0.30827	0.411513	0.223206	0.194383	0.103809	0.490435	0.319897	0.249241	0.14665	0.062055	0.423456	0.228681	23	50	13	20	11	9	4	24	15	12	9	3
ENSMUSG00000000673|Haao	17	-0.622765	0.0495916	0.581697	0.517988	0.284255	0.23713	0.14403	0.243497	0.237579	0.207617	0.245218	0.170612	0.10385	0.130356	0.16548	0.277413	0.170522	21	17	10	7	12	11	8	12	8	5	8	8
ENSMUSG00000045136|Tubb2b	13	0.109155	0.0504177	0.581697	364.318	361.455	330.916	348.079	367.599	380.364	409.915	342.876	375.069	392.451	399.964	403.626	358.788	387.317	14770	21617	13955	16917	18116	17611	15795	16779	17587	18895	24546	19513
ENSMUSG00000035202|Lars2	9	-1.26328	0.0491376	0.581697	7069.79	937.138	660.716	253.78	384.076	543.646	373.192	548.021	285.178	253.582	256.573	319.873	1641.52	339.403	286620	56046	27863	12334	18928	25171	14380	26818	13372	12209	15746	15464
ENSMUSG00000053819|Camk2d	3	0.0893459	0.0504787	0.581697	231.812	222.053	234.641	232.423	222.15	221.337	235.101	228.032	235.274	244.194	261.168	248.675	227.403	242.074	9398	13280	9895	11296	10948	10248	9059	11159	11032	11757	16028	12022
ENSMUSG00000031523|Dlc1	8	-0.131586	0.0508444	0.581697	213.312	205.75	214.674	214.995	205.309	198.897	206.865	189.717	201.898	208.781	158.708	182.483	208.823	191.409	8648	12305	9053	10449	10118	9209	7971	9284	9467	10052	9740	8822
ENSMUSG00000054752|Fsd1l	4	0.148047	0.0507829	0.581697	148.687	151.809	141.899	149.544	168.662	164.362	168.663	155.693	161.463	155.776	205.734	180.766	154.16	171.349	6028	9079	5984	7268	8312	7610	6499	7619	7571	7500	12626	8739
ENSMUSG00000048249|Crebrf	17	-0.220975	0.0494462	0.581697	122.442	129.603	123.142	124.277	137.17	144.945	136.353	128.862	122.307	111.203	82.173	98.6881	130.263	113.264	4964	7751	5193	6040	6760	6711	5254	6306	5735	5354	5043	4771
ENSMUSG00000028034|Fubp1	3	0.133359	0.0498567	0.581697	81.3487	82.9522	89.6827	99.8949	84.0674	85.874	85.3308	90.097	93.4527	98.9902	100.521	106.073	87.3033	95.744	3298	4961	3782	4855	4143	3976	3288	4409	4382	4766	6169	5128
ENSMUSG00000036298|Slc2a13	15	0.112297	0.0508045	0.581697	76.8842	76.0632	75.7869	78.2287	85.1022	82.9151	83.4363	84.0892	85.3486	97.1209	78.6208	85.4497	79.1634	85.6776	3117	4549	3196	3802	4194	3839	3215	4115	4002	4676	4825	4131
ENSMUSG00000025041|Nt5c2	19	0.103844	0.0499589	0.581697	70.9643	70.5621	70.902	75.3275	80.8613	80.3449	78.3237	76.2831	80.4862	84.5966	79.517	82.74	74.827	80.3244	2877	4220	2990	3661	3985	3720	3018	3733	3774	4073	4880	4000
ENSMUSG00000031565|Fgfr1	8	0.102202	0.0499279	0.581697	78.4874	72.184	78.0633	75.1218	73.597	70.4746	72.3028	82.4544	83.7491	82.4573	82.7108	77.1343	74.6547	80.1348	3182	4317	3292	3651	3627	3263	2786	4035	3927	3970	5076	3729
ENSMUSG00000029434|Vps33a	5	0.0970664	0.0497183	0.581697	72.3209	72.7358	70.3329	74.6897	66.5559	68.7035	76.9742	72.7275	77.3725	81.938	71.6957	74.466	70.8898	75.8623	2932	4350	2966	3630	3280	3181	2966	3559	3628	3945	4400	3600
ENSMUSG00000026594|Ralgps2	1	0.10843	0.0508968	0.581697	57.7433	61.4994	57.4093	63.1879	68.24	66.5869	67.0864	65.6775	72.1688	66.9212	65.7319	65.8817	62.4445	67.2446	2341	3678	2421	3071	3363	3083	2585	3214	3384	3222	4034	3185
ENSMUSG00000035596|Mboat7	7	0.125395	0.0523996	0.581697	55.6713	51.2662	53.3781	53.8054	53.1432	52.2458	55.1743	49.7587	59.309	58.3016	66.3511	60.5243	53.2517	58.2365	2257	3066	2251	2615	2619	2419	2126	2435	2781	2807	4072	2926
ENSMUSG00000024068|Spast	17	0.0881355	0.0517812	0.581697	56.3373	51.7176	52.477	53.7437	55.4362	55.7015	57.1727	54.5405	58.5412	56.3285	58.269	61	54.2355	57.642	2284	3093	2213	2612	2732	2579	2203	2669	2745	2712	3576	2949
ENSMUSG00000024683|Mrpl16	19	0.236993	0.0520815	0.581697	44.3989	49.4269	41.9484	39.9991	49.1458	53.1313	49.8282	50.0857	49.1149	44.9465	73.9932	62.841	46.3417	55.1349	1800	2956	1769	1944	2422	2460	1920	2451	2303	2164	4541	3038
ENSMUSG00000026254|Eif4e2	1	0.105284	0.04882	0.581697	49.9488	50.4469	48.4695	49.2376	53.407	53.9736	56.7574	50.8009	56.1953	52.3406	59.5074	53.2432	50.9139	54.8075	2025	3017	2044	2393	2632	2499	2187	2486	2635	2520	3652	2574
ENSMUSG00000033096|Apmap	2	-0.124606	0.0503894	0.581697	58.0393	61.4492	61.1085	56.0481	54.2187	57.6885	57.3543	58.9135	55.5129	52.1952	48.4109	48.2374	58.092	53.4374	2353	3675	2577	2724	2672	2671	2210	2883	2603	2513	2971	2332
ENSMUSG00000090213|Tmem189	2	0.113348	0.0504837	0.581697	47.5069	47.1361	41.403	42.6534	47.9892	47.451	48.5306	45.9987	50.2239	47.8958	54.1302	49.5819	45.6899	49.3935	1926	2819	1746	2073	2365	2197	1870	2251	2355	2306	3322	2397
ENSMUSG00000034201|Gas2l1	11	0.122537	0.0515298	0.581697	42.7463	48.8082	41.9247	46.0278	46.3456	45.248	49.6206	46.7548	52.7831	50.6167	52.7941	43.1489	45.1834	49.2864	1733	2919	1768	2237	2284	2095	1912	2288	2475	2437	3240	2086
ENSMUSG00000029810|Tmem176b	6	-0.132809	0.0501629	0.581697	53.1061	56.9847	51.5047	50.4721	51.4996	58.0557	52.5013	51.7818	47.1102	41.914	53.0711	47.5962	53.6038	48.9958	2153	3408	2172	2453	2538	2688	2023	2534	2209	2018	3257	2301
ENSMUSG00000022967|Ifnar1	16	-0.0858563	0.0503646	0.581697	49.7021	51.2495	50.8171	51.6449	51.4387	53.8441	47.4665	48.4509	50.9277	50.5959	46.7	46.8722	51.4494	48.5022	2015	3065	2143	2510	2535	2493	1829	2371	2388	2436	2866	2266
ENSMUSG00000047181|Samd14	11	0.117408	0.0507173	0.581697	42.845	42.9894	37.7986	38.5794	37.6406	36.3496	42.6135	38.8874	44.551	43.3264	45.0379	41.5768	39.3671	42.6655	1737	2571	1594	1875	1855	1683	1642	1903	2089	2086	2764	2010
ENSMUSG00000034801|Sos2	12	0.0909491	0.0505628	0.581697	40.2797	37.9898	40.0039	36.9333	39.3653	38.747	39.2916	39.48	43.4634	42.1217	42.7567	41.2045	38.8865	41.3863	1633	2272	1687	1795	1940	1794	1514	1932	2038	2028	2624	1992
ENSMUSG00000022562|Oplah	15	-0.244636	0.0489131	0.581697	46.6189	47.0525	48.8489	45.6986	40.806	39.0062	38.8245	45.2631	41.2028	45.7357	28.4013	30.3242	44.6718	38.2919	1890	2814	2060	2221	2011	1806	1496	2215	1932	2202	1743	1466
ENSMUSG00000038074|Fkbp14	6	0.172757	0.0502293	0.581697	29.476	34.445	29.3568	30.3903	34.4954	32.6995	33.2707	33.2679	33.2906	31.9652	42.4797	41.825	31.8105	36.0165	1195	2060	1238	1477	1700	1514	1282	1628	1561	1539	2607	2022
ENSMUSG00000034485|Uaca	9	-0.146147	0.0504246	0.581697	48.2222	41.7019	38.3914	38.4559	37.5188	34.9673	37.5528	36.4148	37.3853	35.5999	32.6704	35.785	39.8763	35.9014	1955	2494	1619	1869	1849	1619	1447	1782	1753	1714	2005	1730
ENSMUSG00000046329|Slc25a23	17	-0.142284	0.0515275	0.581697	42.5737	36.7692	38.5337	37.4271	36.8289	36.8248	35.9697	36.3535	39.5393	35.2676	30.487	30.5724	38.1596	34.6983	1726	2199	1625	1819	1815	1705	1386	1779	1854	1698	1871	1478
ENSMUSG00000030880|Polr3e	7	0.120749	0.0521424	0.581697	28.366	29.3786	28.2422	29.773	32.7503	34.1034	33.1409	30.6522	32.5869	33.8345	35.6523	32.3927	30.4356	33.0433	1150	1757	1191	1447	1614	1579	1277	1500	1528	1629	2188	1566
ENSMUSG00000047368|Abhd17b	19	0.125536	0.0521583	0.581697	27.0587	30.3651	29.831	27.6949	33.907	32.5051	33.4524	32.8592	33.5679	30.0336	33.6807	33.9854	30.227	32.9298	1097	1816	1258	1346	1671	1505	1289	1608	1574	1446	2067	1643
ENSMUSG00000022663|Atg3	16	0.132646	0.0523088	0.581697	29.92	27.0544	27.436	25.411	31.3097	29.6542	30.9091	30.3253	31.1153	27.7073	34.4465	32.3513	28.4642	31.1425	1213	1618	1157	1235	1543	1373	1191	1484	1459	1334	2114	1564
ENSMUSG00000038773|Kdm3b	18	-0.137093	0.0499558	0.581697	41.3157	33.5253	34.621	33.703	31.2488	31.7708	29.6893	33.3496	30.4116	32.2144	29.4604	31.4412	34.3641	31.0944	1675	2005	1460	1638	1540	1471	1144	1632	1426	1551	1808	1520
ENSMUSG00000032252|Glce	9	-0.113652	0.0512818	0.581697	31.3259	33.5755	31.2301	32.5301	34.9621	36.8248	33.3486	28.5883	30.9234	31.0305	29.7537	31.8756	33.4081	30.92	1270	2008	1317	1581	1723	1705	1285	1399	1450	1494	1826	1541
ENSMUSG00000028957|Per3	4	0.239528	0.0498244	0.581697	22.9888	24.7302	25.3492	27.9212	25.6281	26.3497	29.2481	31.8374	33.184	37.1577	20.6614	31.7928	25.4945	30.6469	932	1479	1069	1357	1263	1220	1127	1558	1556	1789	1268	1537
ENSMUSG00000030515|Tarsl2	7	0.118225	0.0514916	0.581697	27.2807	27.556	27.0803	25.4315	27.5355	27.084	28.3657	26.5652	28.3429	28.0396	32.3282	32.372	26.9947	29.3356	1106	1648	1142	1236	1357	1254	1093	1300	1329	1350	1984	1565
ENSMUSG00000037750|Fam222b	11	0.112049	0.0521166	0.581697	27.848	26.1682	24.3059	26.5015	26.0136	26.4793	26.7827	26.32	29.1746	30.3036	30.5684	26.8284	26.2194	28.3296	1129	1565	1025	1288	1282	1226	1032	1288	1368	1459	1876	1297
ENSMUSG00000046546|Fam43a	16	-0.114244	0.0488473	0.581697	29.18	29.3619	26.606	30.5549	29.9704	27.9047	26.2636	27.117	28.6415	26.8973	23.9203	27.9041	28.9296	26.7906	1183	1756	1122	1485	1477	1292	1012	1327	1343	1295	1468	1349
ENSMUSG00000028541|B4galt2	4	0.145782	0.0492172	0.581697	21.7308	24.8305	22.1243	22.7979	27.434	25.0322	26.3155	24.0313	26.978	24.7372	29.7863	27.3869	23.9916	26.5392	881	1485	933	1108	1352	1159	1014	1176	1265	1191	1828	1324
ENSMUSG00000029404|Arl6ip4	5	0.109577	0.0503147	0.581697	19.5602	20.3326	19.6581	20.123	21.8133	20.6694	20.8396	20.8231	21.2625	21.5386	23.5455	23.7877	20.3594	21.9662	793	1216	829	978	1075	957	803	1019	997	1037	1445	1150
ENSMUSG00000024070|Prkd3	17	-0.16428	0.05152	0.581697	22.8654	24.0279	23.7368	22.9419	22.0568	22.786	22.0074	23.3365	23.9923	19.4616	16.8648	19.2577	23.0691	20.8201	927	1437	1001	1115	1087	1055	848	1142	1125	937	1035	931
ENSMUSG00000085457|1110046J04Rik	13	0.162427	0.0497947	0.581697	14.7503	15.7845	15.9826	15.8227	16.7607	19.0927	20.1648	15.3057	19.3005	17.9454	19.7978	17.6236	16.3656	18.3563	598	944	674	769	826	884	777	749	905	864	1215	852
ENSMUSG00000057229|Atp5sl	7	-0.136397	0.0507159	0.581697	16.2549	17.2727	16.2672	14.9379	17.4709	17.0625	15.8049	15.837	15.2484	16.3461	12.9867	14.6243	16.5443	15.1412	659	1033	686	726	861	790	609	775	715	787	797	707
ENSMUSG00000046806|3110062M04Rik	6	-0.333069	0.0513195	0.581697	16.9949	19.3628	17.5002	19.2383	17.2477	17.6241	16.3499	20.1078	16.5707	16.9899	9.1412	10.7562	17.9947	14.986	689	1158	738	935	850	816	630	984	777	818	561	520
ENSMUSG00000029263|Pigg	5	0.162632	0.0518695	0.581697	12.3824	12.5574	13.0896	12.7363	12.0531	12.5269	11.8342	13.8548	14.438	12.8151	17.2396	14.0865	12.5576	14.0447	502	751	552	619	594	580	456	678	677	617	1058	681
ENSMUSG00000034579|Pla2g3	11	0.226411	0.0513428	0.581697	11.9631	12.2898	10.0306	13.2507	12.8242	10.8854	11.964	11.7705	12.6679	13.2721	17.1418	16.8583	11.874	13.9457	485	735	423	644	632	504	461	576	594	639	1052	815
ENSMUSG00000047246|Hist1h2be	13	-0.143044	0.0507389	0.581697	13.1224	15.1157	13.2556	12.9009	15.5838	14.7299	13.7027	13.8957	12.2841	11.4443	12.6282	13.0315	14.118	12.8311	532	904	559	627	768	682	528	680	576	551	775	630
ENSMUSG00000031697|Orc6	8	0.164882	0.0491344	0.581697	9.69377	11.8049	10.5523	9.62941	11.5458	12.5485	12.483	11.6478	12.3267	10.9251	12.9215	13.4452	10.9625	12.2916	393	706	445	468	569	581	481	570	578	526	793	650
ENSMUSG00000039828|Wdr70	15	0.116644	0.0491274	0.581697	10.7544	11.4203	11.0503	10.9051	11.0588	12.2677	12.2494	11.28	11.7935	12.3582	12.4001	13.1143	11.2428	12.1993	436	683	466	530	545	568	472	552	553	595	761	634
ENSMUSG00000053297|AI854703	6	-0.122242	0.0501521	0.581697	14.5037	13.6609	13.137	11.9339	13.0474	13.3476	11.5487	11.3413	12.8812	12.2959	12.2371	12.6799	13.2718	12.164	588	817	554	580	643	618	445	555	604	592	751	613
ENSMUSG00000030605|Mfge8	7	-0.247768	0.051743	0.581697	12.6784	15.2996	14.0855	12.8804	12.5198	10.6263	9.44659	12.3018	12.0708	8.22495	13.4918	10.4252	13.015	10.9935	514	915	594	626	617	492	364	602	566	396	828	504
ENSMUSG00000039087|Rreb1	13	-0.31923	0.0504748	0.581697	16.4029	15.3163	16.7414	14.0326	9.82105	9.74074	10.4328	14.1204	11.0898	10.032	9.10861	10.0322	13.6758	10.8026	665	916	706	682	484	451	402	691	520	483	559	485
ENSMUSG00000045838|A430105I19Rik	2	-0.132532	0.0494861	0.581697	10.9271	12.3066	11.1214	11.6664	10.8559	9.97832	9.86183	9.91088	9.93814	11.2782	10.2329	9.82537	11.1426	10.1746	443	736	469	567	535	462	380	485	466	543	628	475
ENSMUSG00000035357|Pdzrn3	6	-0.284023	0.0509354	0.581697	10.7297	13.3432	10.5286	11.7693	10.8153	11.2094	11.7044	11.3004	10.8125	10.115	6.30596	8.1292	11.3993	9.72793	435	798	444	572	533	519	451	553	507	487	387	393
ENSMUSG00000026519|Tmem63a	1	-0.182149	0.0500189	0.581697	9.98976	10.8351	11.9751	11.6664	9.76017	10.7774	9.62826	11.4639	10.322	9.28423	7.9517	9.1014	10.834	9.62525	405	648	505	567	481	499	371	561	484	447	488	440
ENSMUSG00000038354|Ankrd35	3	-0.199044	0.0501514	0.581697	10.9024	9.9322	9.17695	8.39487	8.58327	8.70403	9.16112	7.19305	8.80784	9.42962	7.18586	7.13632	9.28229	8.1523	442	594	387	408	423	403	353	352	413	454	441	345
ENSMUSG00000050605|Zfp61	7	0.129589	0.0511064	0.581697	7.49849	7.15653	7.11391	7.26321	7.85278	7.10577	7.57804	7.90827	7.33631	8.55728	8.03317	8.6877	7.33178	8.01679	304	428	300	353	387	329	292	387	344	412	493	420
ENSMUSG00000030499|Kctd15	7	0.153404	0.0520396	0.581697	6.93117	6.70507	7.06649	7.73645	7.50783	6.17706	7.65589	7.3974	7.97611	7.64339	8.81531	7.17769	7.02068	7.77763	281	401	298	376	370	286	295	362	374	368	541	347
ENSMUSG00000100241|Slc18a3	14	-0.156983	0.0493648	0.581697	8.78112	7.54111	8.181	10.2261	8.23832	7.9697	7.68185	7.90827	7.25101	7.62262	7.28363	7.67413	8.48956	7.57025	356	451	345	497	406	369	296	387	340	367	447	371
ENSMUSG00000063902|Gm7964	7	0.20352	0.0502039	0.581697	5.13054	6.37065	5.6437	6.87228	7.14258	8.12088	7.03304	7.37696	7.18703	7.2903	8.03317	7.94304	6.54677	7.47726	208	381	238	334	352	376	271	361	337	351	493	384
ENSMUSG00000025154|Arhgap19	19	-0.127204	0.0506027	0.581697	7.76981	7.97586	8.46556	7.28379	8.13686	8.48805	7.08495	7.99001	7.20835	7.2903	7.29992	7.09495	8.01999	7.32808	315	477	357	354	401	393	273	391	338	351	448	343
ENSMUSG00000026726|Cubn	2	-0.192316	0.0516513	0.581697	8.3618	8.12634	8.7264	9.46481	6.75704	7.55933	7.47423	7.88783	6.63254	7.60185	6.02895	7.34317	8.16595	7.16143	339	486	368	460	333	350	288	386	311	366	370	355
ENSMUSG00000067367|Lyar	5	0.171685	0.052005	0.581697	5.69786	6.06968	5.54885	6.31673	6.49325	6.8466	7.08495	6.4574	7.76284	5.98179	7.70729	6.74331	6.16216	6.95626	231	363	234	307	320	317	273	316	364	288	473	326
ENSMUSG00000090671|Gm5067	5	0.230279	0.0522977	0.581697	6.24052	5.21691	6.28396	7.20148	4.74819	4.79478	6.66971	6.13044	5.67285	6.91644	6.85997	7.67413	5.74764	6.65392	253	312	265	350	234	222	257	300	266	333	421	371
ENSMUSG00000086841|2410006H16Rik	11	-0.347768	0.050843	0.581697	6.16652	7.20669	6.47366	4.93816	8.31948	8.70403	7.60399	6.55957	6.20601	4.29941	4.30174	4.69549	6.96809	5.61104	250	431	273	240	410	403	293	321	291	207	264	227
ENSMUSG00000094002|Gm9866	12	-0.317614	0.0517778	0.581697	6.56118	6.20344	6.28396	5.43198	7.16287	7.86171	7.1109	5.61957	5.90744	5.73255	3.32407	5.19193	6.58419	5.48108	266	371	265	264	353	364	274	275	277	276	204	251
ENSMUSG00000024256|Adcyap1	17	-0.293893	0.0513914	0.581697	4.76055	5.8523	6.63965	6.83112	8.0354	6.65221	4.95687	4.94522	5.54489	4.67327	7.23475	4.137	6.46187	5.24866	193	350	280	332	396	308	191	242	260	225	444	200
ENSMUSG00000036006|Fam65b	13	-0.238789	0.0509012	0.581697	5.3772	6.28705	5.54885	6.11097	6.93966	5.80989	5.3202	6.64131	6.0354	4.40326	4.46469	4.32316	6.01227	5.198	218	376	234	297	342	269	205	325	283	212	274	209
ENSMUSG00000044820|AY074887	9	0.208085	0.0492874	0.581697	3.52725	4.46447	4.31577	4.32089	4.62644	4.88117	5.13853	4.5774	5.20366	4.2371	5.94748	5.12988	4.356	5.03901	143	267	182	210	228	226	198	224	244	204	365	248
ENSMUSG00000039759|Thap3	4	-0.144248	0.0517596	0.581697	5.84586	5.30052	5.66742	5.10277	5.76276	5.11875	5.24234	4.65914	5.03305	5.17175	4.56245	5.04714	5.46635	4.95264	237	317	239	248	284	237	202	228	236	249	280	244
ENSMUSG00000030222|Rerg	6	-0.408866	0.0487808	0.581697	9.98976	6.18672	6.7345	4.21801	6.12801	7.12737	4.07449	4.90435	5.50223	4.36172	7.0718	3.53713	6.73073	4.90862	405	370	284	205	302	330	157	240	258	210	434	171
ENSMUSG00000073985|Gm10602	7	0.193779	0.0519194	0.581697	3.57658	4.84905	3.84151	4.50607	3.89595	3.93085	4.02259	5.21087	4.54254	4.50711	4.83946	5.06782	4.1	4.6984	145	290	162	219	192	182	155	255	213	217	297	245
ENSMUSG00000039194|Rlbp1	7	-0.352952	0.0504778	0.581697	5.84586	5.33396	5.21687	4.40319	6.00626	4.81637	5.89114	4.35261	5.97142	3.73862	2.83524	3.3096	5.27042	4.34977	237	319	220	214	296	223	227	213	280	180	174	160
ENSMUSG00000086134|Gm16159	8	0.183544	0.0511575	0.581697	3.87257	3.26057	3.79409	3.58017	3.20604	3.45569	3.63331	3.96435	3.58285	3.88401	4.66022	4.05426	3.52819	3.96317	157	195	160	174	158	160	140	194	168	187	286	196
ENSMUSG00000071713|Csf2rb	15	-0.272899	0.0492645	0.581697	5.5252	4.51464	4.69518	4.75298	3.57129	4.90277	2.85474	4.80218	3.86009	3.17782	4.1388	4.09563	4.66034	3.82154	224	270	198	231	176	227	110	235	181	153	254	198
ENSMUSG00000030494|Rhpn2	7	-0.208659	0.051302	0.581697	3.9959	4.18022	3.96008	4.6501	4.76848	4.27642	3.29593	4.31174	3.77479	3.614	3.12854	4.44727	4.3052	3.76204	162	250	167	226	235	198	127	211	177	174	192	215
ENSMUSG00000040852|Plekhh2	17	-0.225089	0.0516561	0.581697	3.30525	4.01301	4.10236	3.49786	4.28149	3.93085	3.26998	3.96435	3.43357	2.51318	3.45443	3.26823	3.85514	3.31729	134	240	173	170	211	182	126	194	161	121	212	158
ENSMUSG00000030789|Itgax	7	-0.332913	0.0516169	0.581697	3.77391	4.23038	4.9086	3.58017	2.92196	3.32611	3.5814	3.61696	3.09234	2.74165	2.00422	3.39234	3.79019	3.07149	153	253	207	174	144	154	138	177	145	132	123	164
ENSMUSG00000052291|5330438D12Rik	10	-0.224691	0.0514845	0.581697	3.23126	2.60846	3.03527	3.39499	2.98284	3.3909	2.41355	2.69739	3.04969	3.11551	2.3464	2.31672	3.10728	2.65655	131	156	128	165	147	157	93	132	143	150	144	112
ENSMUSG00000102516|Gm38340	7	0.634281	0.0499428	0.581697	0.937311	1.15374	1.35164	1.37857	2.90167	1.49027	2.56927	3.26957	2.94306	3.15705	1.23838	1.51	1.53553	2.44789	38	69	57	67	143	69	99	160	138	152	76	73
ENSMUSG00000069892|9930111J21Rik2	11	-0.340249	0.0523328	0.581697	3.32992	3.19369	2.727	1.89296	2.33351	3.65008	2.12808	2.88131	2.38857	1.91085	2.0694	1.94439	2.85453	2.22043	135	191	115	92	115	169	82	141	112	92	127	94
ENSMUSG00000054967|Zfp647	15	-0.212768	0.0494754	0.581697	2.34328	2.49141	2.84557	2.30448	2.86109	2.41899	2.43951	2.37044	2.00469	1.84854	2.23234	2.29603	2.54413	2.19859	95	149	120	112	141	112	94	116	94	89	137	111
ENSMUSG00000056753|C330011M18Rik	8	0.269655	0.0514497	0.581697	1.50463	1.45472	1.23308	1.70778	1.80594	1.57666	2.12808	2.04348	2.13265	1.93162	1.51539	1.61343	1.54713	1.89411	61	87	52	83	89	73	82	100	100	93	93	78
ENSMUSG00000056215|Lrguk	6	-0.220481	0.0514472	0.581697	2.09662	1.98978	2.48987	2.40735	2.15089	2.00862	2.12808	1.85957	1.81275	2.05624	1.56427	1.9237	2.19052	1.89077	85	119	105	117	106	93	82	91	85	99	96	93
ENSMUSG00000097509|B230322F03Rik	7	0.263237	0.0523807	0.581697	1.40597	1.55504	1.23308	1.50202	1.62331	1.74945	1.94641	1.57348	1.98336	1.45391	2.15087	1.84096	1.51148	1.82483	57	93	52	73	80	81	75	77	93	70	132	89
ENSMUSG00000104420|E230020A03Rik	7	0.778841	0.0489007	0.581697	0.394657	0.535068	0.521687	0.576119	1.6436	1.25269	1.55713	1.96174	1.57816	1.57853	0.61919	0.91014	0.820637	1.36748	16	32	22	28	81	58	60	96	74	76	38	44
ENSMUSG00000097574|C920006O11Rik	9	-0.309658	0.0503824	0.581697	2.14595	1.6052	1.6362	1.66663	1.29865	1.40388	1.21975	1.41	1.30092	1.12159	1.07543	1.71685	1.62608	1.30742	87	96	69	81	64	65	47	69	61	54	66	83
ENSMUSG00000025723|Nmb	7	-0.355111	0.0519935	0.581697	1.20864	2.34092	1.42278	1.39915	1.72477	1.38228	1.03809	1.36913	1.34357	1.26697	1.40132	0.95151	1.57976	1.22843	49	140	60	68	85	64	40	67	63	61	86	46
ENSMUSG00000046862|Pramef8	4	-0.254172	0.0522225	0.581697	1.40597	1.32095	1.47021	1.46087	1.48127	1.23109	1.42737	1.08305	1.30092	0.976194	1.02655	1.30315	1.39506	1.18621	57	79	62	71	73	57	55	53	61	47	63	63
ENSMUSG00000076454|Mir762	7	0.405309	0.0503075	0.581697	1.01131	1.07014	0.640252	0.7613	0.811657	0.431962	1.1938	1.04218	1.02367	0.872344	1.04285	0.95151	0.787769	1.02106	41	64	27	37	40	20	46	51	48	42	64	46
ENSMUSG00000055027|Smyd1	6	-0.562514	0.0523738	0.581697	1.33197	1.33767	0.853669	0.802451	1.58273	1.92223	0.700709	0.490435	0.682448	0.851574	1.31985	1.22042	1.30512	0.877572	54	80	36	39	78	89	27	24	32	41	81	59
ENSMUSG00000051811|Cox6b2	7	-0.332744	0.0517466	0.581697	1.01131	0.96981	0.829956	1.17281	1.01457	0.993512	0.882374	0.980871	1.00235	0.581562	0.782135	0.62055	0.998662	0.808306	41	58	35	57	50	46	34	48	47	28	48	30
ENSMUSG00000034796|Cpne7	8	0.660139	0.051812	0.581697	0.246661	0.300976	0.284556	0.596695	0.56816	0.626345	0.259522	0.633479	0.725101	0.810033	0.847313	0.78603	0.437232	0.676913	10	18	12	29	28	29	10	31	34	39	52	38
ENSMUSG00000055639|Dach1	14	-0.35638	0.04927	0.581697	0.81398	0.936369	0.972235	0.7613	0.85224	0.669541	0.648805	0.796957	0.703774	0.540022	0.47254	0.8274	0.834277	0.664916	33	56	41	37	42	31	25	39	33	26	29	40
ENSMUSG00000085926|Gm12299	11	0.612967	0.0521908	0.581697	0.468655	0.601951	0.379409	0.185181	0.466703	0.302373	0.519044	0.429131	0.554489	0.415402	1.02655	0.682605	0.400712	0.604537	19	36	16	9	23	14	20	21	26	20	63	33
ENSMUSG00000097189|Gm26594	3	-0.413349	0.0520975	0.581697	0.69065	0.668835	0.853669	0.720148	0.994279	0.626345	0.804518	0.51087	0.341224	0.706183	0.537718	0.599865	0.758988	0.583396	28	40	36	35	49	29	31	25	16	34	33	29
ENSMUSG00000082662|Gm15516	14	0.754662	0.0491601	0.581697	0.12333	0.434743	0.23713	0.164605	0.365246	0.345569	0.5969	0.367827	0.639795	0.519252	0.586601	0.186165	0.278437	0.482757	5	26	10	8	18	16	23	18	30	25	36	9
ENSMUSG00000035041|Creb3l3	10	-0.468743	0.0495638	0.581697	0.591986	0.718997	0.806243	0.370362	0.892822	0.647943	0.493091	0.613044	0.554489	0.394632	0.358478	0.45507	0.671392	0.478134	24	43	34	18	44	30	19	30	26	19	22	22
ENSMUSG00000090173|Fbxw10	11	-0.402469	0.0523775	0.581697	0.789314	0.56851	0.663965	0.576119	0.547868	0.56155	0.519044	0.613044	0.511836	0.560792	0.309595	0.351645	0.617888	0.477659	32	34	28	28	27	26	20	30	24	27	19	17
ENSMUSG00000026077|Npas2	1	-0.868264	0.0520917	0.581697	1.18397	1.2039	1.13823	1.23454	0.304371	0.345569	0.363331	0.572175	0.42653	0.228471	0.61919	0.393015	0.901764	0.433785	48	72	48	60	15	16	14	28	20	11	38	19
ENSMUSG00000094338|Hist1h2bl	13	-0.457384	0.0490804	0.581697	0.591986	0.718997	0.616539	0.370362	0.507285	0.367168	0.311426	0.326957	0.554489	0.394632	0.358478	0.33096	0.528723	0.37949	24	43	26	18	25	17	12	16	26	19	22	16
ENSMUSG00000027068|Dhrs9	2	-1.51969	0.0487097	0.581697	1.60329	1.18718	2.79814	0.658421	0.182623	0.345569	0.0519044	0.837827	0.277244	0.373862	0.374773	0.12411	1.1292	0.339953	65	71	118	32	9	16	2	41	13	18	23	6
ENSMUSG00000064925|Snora62	9	0.517244	0.0511832	0.581697	0.147996	0.18393	0.213417	0.185181	0.304371	0.215981	0.207617	0.367827	0.383877	0.186931	0.391067	0.28959	0.208479	0.304485	6	11	9	9	15	10	8	18	18	9	24	14
ENSMUSG00000106086|Gm43352	3	-0.409829	0.0518719	0.581697	0.394657	0.300976	0.403122	0.308635	0.324663	0.345569	0.311426	0.326957	0.191938	0.311551	0.244417	0.186165	0.34627	0.262076	16	18	17	15	16	16	12	16	9	15	15	9
ENSMUSG00000029236|Nmu	5	-0.54662	0.0497826	0.581697	0.295993	0.300976	0.213417	0.288059	0.42612	0.345569	0.415235	0.204348	0.191938	0.12462	0.244417	0.16548	0.311689	0.22434	12	18	9	14	21	16	16	10	9	6	15	8
ENSMUSG00000085376|Gm14508	5	-0.73115	0.0508418	0.581697	0.419323	0.38458	0.403122	0.370362	0.202914	0.215981	0.103809	0.265652	0.255918	0.436172	0.0977668	0.144795	0.332714	0.217352	17	23	17	18	10	10	4	13	12	21	6	7
ENSMUSG00000110405|RP23-383A10.6	8	0.86153	0.05133	0.581697	0.0739982	0.234092	0.213417	0.061727	0.0811657	0.0431962	0.311426	0.143044	0.085306	0.207701	0.260712	0.227535	0.117933	0.205954	3	14	9	3	4	2	12	7	4	10	16	11
ENSMUSG00000082691|Dynlt1-ps1	6	-0.526608	0.0494809	0.581697	0.320659	0.20065	0.23713	0.246908	0.304371	0.323971	0.23357	0.306522	0.127959	0.145391	0.211828	0.12411	0.272282	0.191563	13	12	10	12	15	15	9	15	6	7	13	6
ENSMUSG00000047394|Odf3b	15	-0.418956	0.0522839	0.581697	0.246661	0.267534	0.308269	0.205757	0.202914	0.302373	0.181665	0.265652	0.170612	0.166161	0.162945	0.186165	0.255585	0.188867	10	16	13	10	10	14	7	13	8	8	10	9
ENSMUSG00000098145|Gm26936	1	-0.485454	0.0509638	0.581697	0.246661	0.284255	0.308269	0.267484	0.14204	0.237579	0.207617	0.204348	0.191938	0.166161	0.14665	0.12411	0.247715	0.173471	10	17	13	13	7	11	8	10	9	8	9	6
ENSMUSG00000108470|Gm4598	7	-0.561539	0.0502303	0.581697	0.271327	0.20065	0.23713	0.226332	0.223206	0.302373	0.129761	0.0817392	0.191938	0.290781	0.130356	0.20685	0.243503	0.171904	11	12	10	11	11	14	5	4	9	14	8	10
ENSMUSG00000003031|Cdkn1b	6	-0.138513	0.0524812	0.581946	85.246	80.3438	73.3207	70.2865	74.3072	78.3147	74.327	70.7657	76.7754	72.7992	59.4748	66.2747	76.9698	70.0695	3456	4805	3092	3416	3662	3626	2864	3463	3600	3505	3650	3204
ENSMUSG00000040322|Slc25a24	3	0.172842	0.0524578	0.581946	27.5273	28.6094	23.8316	26.2546	30.0719	28.5527	27.7429	29.5896	28.9614	28.3512	38.5527	33.0339	27.4746	31.0386	1116	1711	1005	1276	1482	1322	1069	1448	1358	1365	2366	1597
ENSMUSG00000058740|Kcnt1	2	0.228329	0.0526395	0.582388	105.201	86.1626	89.3982	103.372	72.136	73.8439	87.6924	92.0997	91.8958	121.609	110.477	115.071	88.3523	103.141	4265	5153	3770	5024	3555	3419	3379	4507	4309	5855	6780	5563
ENSMUSG00000034842|Art3	5	-0.11733	0.0526161	0.582388	71.0383	78.8556	81.9997	74.7514	73.6781	85.0749	75.0018	75.527	66.8799	65.3012	72.6897	73.5352	77.5663	71.4891	2880	4716	3458	3633	3631	3939	2890	3696	3136	3144	4461	3555
ENSMUSG00000091160|Gm17133	17	0.256259	0.0526746	0.582388	5.17988	4.29726	3.91265	4.67068	4.99169	4.514	4.56758	5.1087	4.64917	4.81866	6.79479	6.97084	4.59436	5.48496	210	257	165	227	246	209	176	250	218	232	417	337
ENSMUSG00000029177|Cenpa	5	-0.440697	0.052699	0.582388	1.60329	1.32095	1.20937	1.46087	0.689908	0.79913	0.908326	0.858262	1.00235	0.664643	0.782135	0.806715	1.18059	0.837071	65	79	51	71	34	37	35	42	47	32	48	39
ENSMUSG00000020869|Lrrc59	11	0.178695	0.0526876	0.582388	59.1986	57.804	54.7534	54.6078	56.6739	60.5611	57.8734	57.8714	62.5506	59.4025	85.9371	68.5087	57.2665	65.3573	2400	3457	2309	2654	2793	2804	2230	2832	2933	2860	5274	3312
ENSMUSG00000020061|Mybpc1	10	-1.65291	0.0526083	0.582388	2.71327	0.56851	0.142278	0.185181	0.101457	0.431962	0.0778565	0.0408696	0.0639795	0.290781	0.0488834	0.393015	0.690443	0.152564	110	34	6	9	5	20	3	2	3	14	3	19
ENSMUSG00000025228|Actr1a	19	0.104794	0.0527717	0.582864	372.211	387.523	349.839	360.404	389.088	412.437	413.055	373.957	414.16	393.012	432.83	414.713	378.584	406.955	15090	23176	14753	17516	19175	19096	15916	18300	19420	18922	26563	20049
ENSMUSG00000034610|Zcchc11	4	-0.0944569	0.0528041	0.582893	32.1399	29.5959	30.6847	28.9088	29.1182	28.3583	27.665	27.6687	26.9354	28.6212	27.0325	29.3727	29.801	27.8826	1303	1770	1294	1405	1435	1313	1066	1354	1263	1378	1659	1420
ENSMUSG00000020671|Rab10	12	0.132062	0.0536356	0.583351	141.657	142.679	134.809	132.548	149.629	151.424	147.512	142.717	149.605	146.388	182.237	168.479	142.124	156.156	5743	8533	5685	6442	7374	7011	5684	6984	7015	7048	11184	8145
ENSMUSG00000021360|Gcnt2	13	-0.118293	0.0541937	0.583351	114.722	112.297	112.305	110.265	113.064	109.524	112.788	99.9875	114.886	103.248	102.052	88.5938	112.029	103.593	4651	6716	4736	5359	5572	5071	4346	4893	5387	4971	6263	4283
ENSMUSG00000007950|Abhd8	8	0.136792	0.0534266	0.583351	64.4771	67.4018	55.0143	65.3278	72.6433	71.0577	80.0884	68.3135	72.3394	73.4846	72.6408	67.7433	65.987	72.435	2614	4031	2320	3175	3580	3290	3086	3343	3392	3538	4458	3275
ENSMUSG00000021054|Sgpp1	12	0.163409	0.0542923	0.583351	56.0167	62.4357	54.8246	55.8835	67.3472	66.8029	64.8545	61.6927	63.5316	62.1441	79.8429	75.3761	60.5518	67.907	2271	3734	2312	2716	3319	3093	2499	3019	2979	2992	4900	3644
ENSMUSG00000006435|Neurl1a	19	-0.109851	0.053907	0.583351	55.5727	53.8746	50.983	53.8054	54.5028	54.1464	47.9077	48.1648	54.2546	54.5838	50.2685	44.6382	53.8142	49.9696	2253	3222	2150	2615	2686	2507	1846	2357	2544	2628	3085	2158
ENSMUSG00000020102|Slc16a7	10	0.097808	0.0538519	0.583351	37.8871	34.445	39.4111	34.2996	38.3305	37.2135	38.3314	39.7048	39.4753	39.1516	38.3735	41.6182	36.9311	39.4425	1536	2060	1662	1667	1889	1723	1477	1943	1851	1885	2355	2012
ENSMUSG00000021113|Snapc1	12	0.14938	0.0537911	0.583351	18.0309	19.2123	16.528	17.2424	21.6509	19.1791	19.7756	19.8013	19.599	19.1916	22.9589	22.5466	18.6406	20.6455	731	1149	697	838	1067	888	762	969	919	924	1409	1090
ENSMUSG00000020914|Top2a	11	-0.56002	0.0536462	0.583351	2.29394	2.84255	2.48987	1.97526	1.58273	1.81424	2.02427	2.39087	2.28193	1.3916	0.814724	0.848085	2.16643	1.62525	93	170	105	96	78	84	78	117	107	67	50	41
ENSMUSG00000020890|Gucy2e	11	-0.334491	0.0530431	0.583351	0.81398	0.836043	0.901096	1.04936	0.689908	1.05831	0.960231	0.776523	0.661121	0.685413	0.554012	0.66192	0.891449	0.716537	33	50	38	51	34	49	37	38	31	33	34	32
ENSMUSG00000008932|Slc1a7	4	-0.456173	0.0533476	0.583351	0.715316	0.535068	0.5454	0.61727	0.588451	0.431962	0.467139	0.388261	0.36255	0.643873	0.47254	0.227535	0.572245	0.426983	29	32	23	30	29	20	18	19	17	31	29	11
ENSMUSG00000037706|Cd81	7	-0.108226	0.0534606	0.583351	121.456	134.168	138.2	130.388	137.698	142.007	126.154	134.277	128.919	124.392	112.725	119.725	133.986	124.365	4924	8024	5828	6337	6786	6575	4861	6571	6045	5989	6918	5788
ENSMUSG00000028577|Plaa	4	0.165331	0.0541488	0.583351	91.6098	98.8872	90.4415	89.6071	105.028	110.366	104.847	99.2518	103.796	98.1387	131.79	121.007	97.6567	109.805	3714	5914	3814	4355	5176	5110	4040	4857	4867	4725	8088	5850
ENSMUSG00000026353|Ubxn4	1	0.138702	0.0533841	0.583351	78.0681	82.3837	80.5058	81.1299	87.6589	88.8114	84.9155	82.7609	90.6162	85.9466	109.808	96.6403	83.093	91.7814	3165	4927	3395	3943	4320	4112	3272	4050	4249	4138	6739	4672
ENSMUSG00000030870|Ubfd1	7	0.11783	0.0536686	0.583351	81.916	79.7753	83.3988	81.171	90.6621	86.5004	86.1093	82.2092	93.6233	86.362	100.358	98.3778	83.9039	91.1732	3321	4771	3517	3945	4468	4005	3318	4023	4390	4158	6159	4756
ENSMUSG00000034647|Ankrd12	17	0.0973462	0.0542571	0.583351	67.4124	61.3321	68.009	65.266	73.2926	68.5524	74.353	71.1335	68.4794	71.5322	71.158	74.921	67.3108	71.9295	2733	3668	2868	3172	3612	3174	2865	3481	3211	3444	4367	3622
ENSMUSG00000023092|Fhl1	X	-0.122941	0.0539172	0.583351	71.063	86.3298	67.7245	77.1382	76.2957	80.2153	69.0588	75.2614	72.3181	70.5352	65.0638	68.5087	76.4611	70.1243	2881	5163	2856	3749	3760	3714	2661	3683	3391	3396	3993	3312
ENSMUSG00000042719|Naa25	5	0.123652	0.0534574	0.583351	55.4493	54.9782	54.7534	55.3897	59.6365	59.6107	57.3803	58.0757	56.8991	61.1887	71.1743	66.2747	56.6363	61.8321	2248	3288	2309	2692	2939	2760	2211	2842	2668	2946	4368	3204
ENSMUSG00000025958|Creb1	1	0.0818742	0.0537189	0.583351	56.4853	56.9011	60.0177	58.2291	60.5902	57.4293	61.5845	61.6927	63.3184	61.1679	63.8743	58.4144	58.2755	61.6754	2290	3403	2531	2830	2986	2659	2373	3019	2969	2945	3920	2824
ENSMUSG00000034488|Edil3	13	-0.147609	0.0541312	0.583351	65.0444	61.9007	69.9535	56.3156	65.7036	71.6193	57.7696	60.8753	58.9251	49.6197	59.3771	65.9644	65.0895	58.7552	2637	3702	2950	2737	3238	3316	2226	2979	2763	2389	3644	3189
ENSMUSG00000059208|Hnrnpm	17	0.107292	0.0532709	0.583351	57.0033	47.7715	51.3625	52.3445	47.2993	48.9629	53.2539	55.3374	58.4772	53.5037	54.2606	52.6847	50.7907	54.5863	2311	2857	2166	2544	2331	2267	2052	2708	2742	2576	3330	2547
ENSMUSG00000024431|Nr3c1	18	-0.175094	0.0531286	0.583351	60.5059	61.7	62.1282	59.8546	58.561	56.9542	54.9667	63.1027	59.6928	51.9668	40.8014	51.2988	59.9507	53.6382	2453	3690	2620	2909	2886	2637	2118	3088	2799	2502	2504	2480
ENSMUSG00000029623|Pdap1	5	0.109302	0.0540207	0.583351	45.5089	44.1598	43.7031	42.4682	47.5428	49.3948	48.842	46.3461	49.3068	45.3619	53.0385	51.2574	45.4629	49.0255	1845	2641	1843	2064	2343	2287	1882	2268	2312	2184	3255	2478
[truncated: 17,837 more rows]

## Sheet: Sheet 2 Top 100 F v M
GeneId		AVG Female CPM			GeneId		AVG Male CPM
ENSMUSG00000064339|mt-Rnr2		190486			ENSMUSG00000064339|mt-Rnr2		175082
[truncated: 101 more rows]

## Sheet: Sheet 3 Ernsberger gene classes
Data from Sheet 1 collated to graph expression of alternate gene isoforms important in sympathetic nerve biology. See supplementary figures. Based on gene classes analysed by Ernsberger et al. (2017)
[truncated: 244 more rows]

[truncated: 2 more sheets: Sheet 4 Data comparison, Sheet 5 Furlan neuronal subpops]
